# Supplementary material for: RNA-seq analysis of lncRNA-controlled developmental gene expression during puberty in goat & rat
Source: BMC Genet. 2018 Apr 2;19:19. doi: 10.1186/s12863-018-0608-9 (PMC5879571; doi:10.1186/s12863-018-0608-9)
Supplement: Supplementary file 2 — Prediction of target genes of lncRNAs. (XLSX 88 kb) [file 12863_2018_608_MOESM2_ESM.xlsx]

## Sheet: Goat
transcript_id	gene_id	gene_name	length	Pub_FPKM	Prepub_FPKM	log2(foldchange)	pvalue	qvalue	Target_Type	Target_GeneId	Target_GeneName	Target_GeneDescription	GoId	GoDescription	KoId	KeggDescription
TCONS_04591314	XLOC_2208848	-	8187	0.965591	0.330399	1.5472	5e-05	0.00630842	cis	102181950	LOC102181950	ladinin-1-like	GO:0006810,GO:0051234,GO:0051179,GO:0005215,GO:0044425,GO:0016021,GO:0031224,GO:0016020,GO:0008150,GO:0005575,GO:0003674	transport,establishment of localization,localization,transporter activity,membrane part,integral to membrane,intrinsic to membrane,membrane,biological_process,cellular_component,molecular_function	--	--
TCONS_02928852	XLOC_1409383	-	8667	0.866627	0.324408	1.4176	5e-05	0.00630842	cis	102182366	RNF152	ring finger protein 152	GO:0005515,GO:0005488,GO:0008270,GO:0043167,GO:0046914,GO:0046872,GO:0043169,GO:0003674	protein binding,binding,zinc ion binding,ion binding,transition metal ion binding,metal ion binding,cation binding,molecular_function	--	--
TCONS_04591314	XLOC_2208848	-	8187	0.965591	0.330399	1.5472	5e-05	0.00630842	cis	102188404	TRPM3	transient receptor potential cation channel%2C subfamily M%2C member 3%2C transcript variant X7	GO:0006810,GO:0051234,GO:0051179,GO:0005216,GO:0022838,GO:0015267,GO:0022803,GO:0005215,GO:0015075,GO:0022891,GO:0022892,GO:0022857,GO:0044765,GO:0055085,GO:0006811,GO:0044699,GO:0044763,GO:0016020,GO:0009987,GO:0008150,GO:0005575,GO:0003674	transport,establishment of localization,localization,ion channel activity,substrate-specific channel activity,channel activity,passive transmembrane transporter activity,transporter activity,ion transmembrane transporter activity,substrate-specific transmembrane transporter activity,substrate-specific transporter activity,transmembrane transporter activity,single-organism transport,transmembrane …	--	--
TCONS_02124982	XLOC_1097228	-	3039	0.346173	1.06106	-1.61595	0.0001	0.0116658	cis	102191000	LOC102191000	gamma-crystallin F	GO:0007155,GO:0022610,GO:0044699,GO:0016337,GO:0044763,GO:0016020,GO:0009987,GO:0008150,GO:0005575	cell adhesion,biological adhesion,single-organism process,cell-cell adhesion,single-organism cellular process,membrane,cellular process,biological_process,cellular_component	--	--
TCONS_01804507	XLOC_881984	-	3300	1.45262	3.46573	-1.25451	0.0007	0.0580375	cis	102177556	MON1B	MON1 secretory trafficking family member B	GO:0030435,GO:0043934,GO:0048646,GO:0044767,GO:0048856,GO:0030154,GO:0009653,GO:0044699,GO:0044763,GO:0048869,GO:0009987,GO:0008150,GO:0032502	sporulation resulting in formation of a cellular spore,sporulation,anatomical structure formation involved in morphogenesis,single-organism developmental process,anatomical structure development,cell differentiation,anatomical structure morphogenesis,single-organism process,single-organism cellular process,cellular developmental process,cellular process,biological_process,developmental process	--	--
TCONS_01804507	XLOC_881984	-	3300	1.45262	3.46573	-1.25451	0.0007	0.0580375	cis	102177826	ADAMTS18	ADAM metallopeptidase with thrombospondin type 1 motif%2C 18	GO:0016787,GO:0019538,GO:0005488,GO:0071704,GO:0044238,GO:0005198,GO:0051704,GO:0008270,GO:0043167,GO:0043170,GO:0008152,GO:0031012,GO:0009405,GO:0004222,GO:0046914,GO:0008150,GO:0003824,GO:0005575,GO:0008237,GO:0008233,GO:0006508,GO:0070011,GO:0046872,GO:0043169,GO:0004175,GO:0003674	hydrolase activity,protein metabolic process,binding,organic substance metabolic process,primary metabolic process,structural molecule activity,multi-organism process,zinc ion binding,ion binding,macromolecule metabolic process,metabolic process,extracellular matrix,pathogenesis,metalloendopeptidase activity,transition metal ion binding,biological_process,catalytic activity,cellular_component,met…	--	--
TCONS_04422942	XLOC_2056339	-	4031	3.3171	1.64526	1.01161	0.00105	0.0788859	cis	102172062	AFAP1L1	actin filament associated protein 1-like 1%2C transcript variant X1	GO:0009056,GO:0044248,GO:0044237,GO:0008152,GO:0009987,GO:0008150,GO:0006914	catabolic process,cellular catabolic process,cellular metabolic process,metabolic process,cellular process,biological_process,autophagy	--	--
TCONS_04422942	XLOC_2056339	-	4031	3.3171	1.64526	1.01161	0.00105	0.0788859	cis	102172354	PCYOX1L	prenylcysteine oxidase 1 like	GO:0000098,GO:0030328,GO:0030329,GO:0042219,GO:0044273,GO:0017076,GO:0032553,GO:0000166,GO:1901265,GO:0032555,GO:0008762,GO:0036094,GO:0035639,GO:0046434,GO:0001883,GO:0032549,GO:0032550,GO:1901136,GO:0001882,GO:0000096,GO:0043168,GO:0016787,GO:0006796,GO:1901565,GO:0006072,GO:0046168,GO:0030554,GO:0006793,GO:0052646,GO:0016670,GO:0005524,GO:0032559,GO:1901575,GO:0019538,GO:0009063,GO:0005488,GO:…	sulfur amino acid catabolic process,prenylcysteine catabolic process,prenylcysteine metabolic process,cellular modified amino acid catabolic process,sulfur compound catabolic process,purine nucleotide binding,ribonucleotide binding,nucleotide binding,nucleoside phosphate binding,purine ribonucleotide binding,UDP-N-acetylmuramate dehydrogenase activity,small molecule binding,purine ribonucleoside …	--	--
TCONS_04422942	XLOC_2056339	-	4031	3.3171	1.64526	1.01161	0.00105	0.0788859	cis	102180936	GRPEL2	GrpE-like 2%2C mitochondrial (E. coli)	GO:0000774,GO:0017076,GO:0060590,GO:0051087,GO:0000166,GO:1901265,GO:0036094,GO:0051179,GO:0030554,GO:0005606,GO:0016477,GO:0030155,GO:0030334,GO:0043256,GO:0045995,GO:0051270,GO:2000145,GO:0040012,GO:0005515,GO:2000026,GO:0044267,GO:0005605,GO:0009790,GO:0007155,GO:0050793,GO:0019538,GO:0022610,GO:0042803,GO:0005488,GO:0051239,GO:0044767,GO:0032879,GO:0044707,GO:0071704,GO:0006457,GO:0048856,GO:…	adenyl-nucleotide exchange factor activity,purine nucleotide binding,ATPase regulator activity,chaperone binding,nucleotide binding,nucleoside phosphate binding,small molecule binding,localization,adenyl nucleotide binding,laminin-1 complex,cell migration,regulation of cell adhesion,regulation of cell migration,laminin complex,regulation of embryonic development,regulation of cellular component m…	chx04340,chx04310	Hedgehog signaling pathway,Wnt signaling pathway
TCONS_04422942	XLOC_2056339	-	4031	3.3171	1.64526	1.01161	0.00105	0.0788859	cis	102181208	IL17B	interleukin 17B	GO:0006950,GO:0006954,GO:0005515,GO:0005488,GO:0005125,GO:0005198,GO:0019012,GO:0005102,GO:0019028,GO:0009611,GO:0044423,GO:0008150,GO:0005576,GO:0050896,GO:0005575,GO:0006952,GO:0003674	response to stress,inflammatory response,protein binding,binding,cytokine activity,structural molecule activity,virion,receptor binding,viral capsid,response to wounding,virion part,biological_process,extracellular region,response to stimulus,cellular_component,defense response,molecular_function	chx04060	Cytokine-cytokine receptor interaction
TCONS_04422942	XLOC_2056339	-	4031	3.3171	1.64526	1.01161	0.00105	0.0788859	cis	102181496	CSNK1A1	casein kinase 1%2C alpha 1%2C transcript variant X1	GO:0017076,GO:0032553,GO:0000166,GO:1901265,GO:0032555,GO:0036094,GO:0006464,GO:0036211,GO:0043412,GO:0035639,GO:0001883,GO:0032549,GO:0032550,GO:0001882,GO:0005216,GO:0022838,GO:0015267,GO:0022803,GO:0043168,GO:0006796,GO:0030554,GO:0006793,GO:0044267,GO:0016301,GO:0005215,GO:0004970,GO:0005231,GO:0005234,GO:0008066,GO:0006468,GO:0005524,GO:0032559,GO:0015075,GO:0022891,GO:0019538,GO:0016773,GO:…	purine nucleotide binding,ribonucleotide binding,nucleotide binding,nucleoside phosphate binding,purine ribonucleotide binding,small molecule binding,cellular protein modification process,protein modification process,macromolecule modification,purine ribonucleoside triphosphate binding,purine nucleoside binding,ribonucleoside binding,purine ribonucleoside binding,nucleoside binding,ion channel ac…	chx04340,chx04310	Hedgehog signaling pathway,Wnt signaling pathway
TCONS_04301814	XLOC_2056339	-	3469	7.55046	4.93463	0.613625	0.00185	0.125578	cis	102172062	AFAP1L1	actin filament associated protein 1-like 1%2C transcript variant X1	GO:0009056,GO:0044248,GO:0044237,GO:0008152,GO:0009987,GO:0008150,GO:0006914	catabolic process,cellular catabolic process,cellular metabolic process,metabolic process,cellular process,biological_process,autophagy	--	--
TCONS_04301814	XLOC_2056339	-	3469	7.55046	4.93463	0.613625	0.00185	0.125578	cis	102172354	PCYOX1L	prenylcysteine oxidase 1 like	GO:0000098,GO:0030328,GO:0030329,GO:0042219,GO:0044273,GO:0017076,GO:0032553,GO:0000166,GO:1901265,GO:0032555,GO:0008762,GO:0036094,GO:0035639,GO:0046434,GO:0001883,GO:0032549,GO:0032550,GO:1901136,GO:0001882,GO:0000096,GO:0043168,GO:0016787,GO:0006796,GO:1901565,GO:0006072,GO:0046168,GO:0030554,GO:0006793,GO:0052646,GO:0016670,GO:0005524,GO:0032559,GO:1901575,GO:0019538,GO:0009063,GO:0005488,GO:…	sulfur amino acid catabolic process,prenylcysteine catabolic process,prenylcysteine metabolic process,cellular modified amino acid catabolic process,sulfur compound catabolic process,purine nucleotide binding,ribonucleotide binding,nucleotide binding,nucleoside phosphate binding,purine ribonucleotide binding,UDP-N-acetylmuramate dehydrogenase activity,small molecule binding,purine ribonucleoside …	--	--
TCONS_04301814	XLOC_2056339	-	3469	7.55046	4.93463	0.613625	0.00185	0.125578	cis	102180936	GRPEL2	GrpE-like 2%2C mitochondrial (E. coli)	GO:0000774,GO:0017076,GO:0060590,GO:0051087,GO:0000166,GO:1901265,GO:0036094,GO:0051179,GO:0030554,GO:0005606,GO:0016477,GO:0030155,GO:0030334,GO:0043256,GO:0045995,GO:0051270,GO:2000145,GO:0040012,GO:0005515,GO:2000026,GO:0044267,GO:0005605,GO:0009790,GO:0007155,GO:0050793,GO:0019538,GO:0022610,GO:0042803,GO:0005488,GO:0051239,GO:0044767,GO:0032879,GO:0044707,GO:0071704,GO:0006457,GO:0048856,GO:…	adenyl-nucleotide exchange factor activity,purine nucleotide binding,ATPase regulator activity,chaperone binding,nucleotide binding,nucleoside phosphate binding,small molecule binding,localization,adenyl nucleotide binding,laminin-1 complex,cell migration,regulation of cell adhesion,regulation of cell migration,laminin complex,regulation of embryonic development,regulation of cellular component m…	chx04340,chx04310	Hedgehog signaling pathway,Wnt signaling pathway
TCONS_04301814	XLOC_2056339	-	3469	7.55046	4.93463	0.613625	0.00185	0.125578	cis	102181208	IL17B	interleukin 17B	GO:0006950,GO:0006954,GO:0005515,GO:0005488,GO:0005125,GO:0005198,GO:0019012,GO:0005102,GO:0019028,GO:0009611,GO:0044423,GO:0008150,GO:0005576,GO:0050896,GO:0005575,GO:0006952,GO:0003674	response to stress,inflammatory response,protein binding,binding,cytokine activity,structural molecule activity,virion,receptor binding,viral capsid,response to wounding,virion part,biological_process,extracellular region,response to stimulus,cellular_component,defense response,molecular_function	chx04060	Cytokine-cytokine receptor interaction
TCONS_04301814	XLOC_2056339	-	3469	7.55046	4.93463	0.613625	0.00185	0.125578	cis	102181496	CSNK1A1	casein kinase 1%2C alpha 1%2C transcript variant X1	GO:0017076,GO:0032553,GO:0000166,GO:1901265,GO:0032555,GO:0036094,GO:0006464,GO:0036211,GO:0043412,GO:0035639,GO:0001883,GO:0032549,GO:0032550,GO:0001882,GO:0005216,GO:0022838,GO:0015267,GO:0022803,GO:0043168,GO:0006796,GO:0030554,GO:0006793,GO:0044267,GO:0016301,GO:0005215,GO:0004970,GO:0005231,GO:0005234,GO:0008066,GO:0006468,GO:0005524,GO:0032559,GO:0015075,GO:0022891,GO:0019538,GO:0016773,GO:…	purine nucleotide binding,ribonucleotide binding,nucleotide binding,nucleoside phosphate binding,purine ribonucleotide binding,small molecule binding,cellular protein modification process,protein modification process,macromolecule modification,purine ribonucleoside triphosphate binding,purine nucleoside binding,ribonucleoside binding,purine ribonucleoside binding,nucleoside binding,ion channel ac…	chx04340,chx04310	Hedgehog signaling pathway,Wnt signaling pathway
TCONS_02392710	XLOC_1152824	-	1004	1.32601	0.318378	2.05828	0.0026	0.158839	cis	102184554	LCP2	lymphocyte cytosolic protein 2 (SH2 domain containing leukocyte protein of 76kDa)	GO:0005515,GO:0005488,GO:0003674	protein binding,binding,molecular_function	chx04664,chx04660,chx04650,chx04380,chx04611,chx04015	Fc epsilon RI signaling pathway,T cell receptor signaling pathway,Natural killer cell mediated cytotoxicity,Osteoclast differentiation,Platelet activation,Rap1 signaling pathway
TCONS_02392710	XLOC_1152824	-	1004	1.32601	0.318378	2.05828	0.0026	0.158839	cis	102185781	KCNMB1	potassium channel subfamily M regulatory beta subunit 1	GO:0006810,GO:0051234,GO:0051179,GO:0005216,GO:0022838,GO:0015267,GO:0022803,GO:0005227,GO:0015269,GO:0005215,GO:0015075,GO:0022891,GO:0022892,GO:0022857,GO:0044765,GO:0005267,GO:0006811,GO:0046873,GO:0015079,GO:0022836,GO:0022839,GO:0006813,GO:0022890,GO:0008324,GO:0044699,GO:0015077,GO:0030001,GO:0005261,GO:0016020,GO:0008150,GO:0006812,GO:0005575,GO:0015672,GO:0003674	transport,establishment of localization,localization,ion channel activity,substrate-specific channel activity,channel activity,passive transmembrane transporter activity,calcium activated cation channel activity,calcium-activated potassium channel activity,transporter activity,ion transmembrane transporter activity,substrate-specific transmembrane transporter activity,substrate-specific transport…	chx04022,chx04911,chx04270	cGMP-PKG signaling pathway,Insulin secretion,Vascular smooth muscle contraction
TCONS_04537228	XLOC_2171017	-	1830	1.20905	2.21849	-0.875708	0.0051	0.257384	cis	102181300	EBF2	early B-cell factor 2	GO:0005515,GO:0005488,GO:0003674	protein binding,binding,molecular_function	--	--
TCONS_04537228	XLOC_2171017	-	1830	1.20905	2.21849	-0.875708	0.0051	0.257384	cis	102181952	PPP2R2A	protein phosphatase 2%2C regulatory subunit B%2C alpha	GO:0005515,GO:0005488,GO:0044425,GO:0016021,GO:0031224,GO:0016020,GO:0005575,GO:0003674	protein binding,binding,membrane part,integral to membrane,intrinsic to membrane,membrane,cellular_component,molecular_function	chx05142,chx04728,chx05160,chx03015,chx04152,chx04530,chx04261,chx04390,chx04151	Chagas disease (American trypanosomiasis),Dopaminergic synapse,Hepatitis C,mRNA surveillance pathway,AMPK signaling pathway,Tight junction,Adrenergic signaling in cardiomyocytes,Hippo signaling pathway,PI3K-Akt signaling pathway
TCONS_00330563	XLOC_213574	-	2222	1.96123	0.47197	2.05499	0.00535	0.263136	cis	102175165	IFT80	intraflagellar transport 80%2C transcript variant X1	GO:0006810,GO:0051234,GO:0051179,GO:0005515,GO:0015031,GO:0045184,GO:0005488,GO:0071702,GO:0033036,GO:0008104,GO:0030117,GO:0048475,GO:0016192,GO:0005198,GO:0044425,GO:0044699,GO:0044763,GO:0043234,GO:0051649,GO:0016020,GO:0046907,GO:0006886,GO:0009987,GO:0008150,GO:0051641,GO:0032991,GO:0005575,GO:0044444,GO:0034613,GO:0070727,GO:0005737,GO:0005622,GO:0005623,GO:0044464,GO:0044424,GO:0003674	transport,establishment of localization,localization,protein binding,protein transport,establishment of protein localization,binding,organic substance transport,macromolecule localization,protein localization,membrane coat,coated membrane,vesicle-mediated transport,structural molecule activity,membrane part,single-organism process,single-organism cellular process,protein complex,establishment of …	--	--
TCONS_00330563	XLOC_213574	-	2222	1.96123	0.47197	2.05499	0.00535	0.263136	cis	102180430	LOC102180430	uncharacterized LOC102180430	GO:0005515,GO:0005488,GO:0044699,GO:0044763,GO:0051716,GO:0009987,GO:0008150,GO:0050896,GO:0007165,GO:0023052,GO:0044700,GO:0003674,GO:0007154,GO:0050794,GO:0050789,GO:0065007	protein binding,binding,single-organism process,single-organism cellular process,cellular response to stimulus,cellular process,biological_process,response to stimulus,signal transduction,signaling,single organism signaling,molecular_function,cell communication,regulation of cellular process,regulation of biological process,biological regulation	--	--
TCONS_02854899	XLOC_1401600	-	1290	0.257671	0.778694	-1.59553	0.00845	0.368836	cis	100861281	GNAL	guanine nucleotide binding protein (G protein)%2C alpha activating activity polypeptide%2C olfactory type	GO:0017111,GO:0016462,GO:0016818,GO:0016817,GO:0017076,GO:0032553,GO:0003924,GO:0000166,GO:1901265,GO:0032561,GO:0032555,GO:0019001,GO:0036094,GO:0035639,GO:0001883,GO:0032549,GO:0032550,GO:0001882,GO:0005525,GO:0043168,GO:0016787,GO:0016851,GO:0051002,GO:0051003,GO:0015995,GO:0005515,GO:0015994,GO:0031683,GO:0015979,GO:0006779,GO:0051188,GO:0032403,GO:0046148,GO:0006778,GO:0005488,GO:0042440,GO:…	nucleoside-triphosphatase activity,pyrophosphatase activity,hydrolase activity, acting on acid anhydrides, in phosphorus-containing anhydrides,hydrolase activity, acting on acid anhydrides,purine nucleotide binding,ribonucleotide binding,GTPase activity,nucleotide binding,nucleoside phosphate binding,guanyl ribonucleotide binding,purine ribonucleotide binding,guanyl nucleotide binding,small molec…	chx05146,chx05142,chx04728,chx05012,chx04020,chx04740	Amoebiasis,Chagas disease (American trypanosomiasis),Dopaminergic synapse,Parkinson's disease,Calcium signaling pathway,Olfactory transduction
TCONS_02854899	XLOC_1401600	-	1290	0.257671	0.778694	-1.59553	0.00845	0.368836	cis	102177210	CHMP1B	charged multivesicular body protein 1B%2C transcript variant X1	GO:0000774,GO:0017076,GO:0060590,GO:0051087,GO:0000166,GO:1901265,GO:0036094,GO:0006810,GO:0051234,GO:0051179,GO:0030554,GO:0005515,GO:0044267,GO:0019538,GO:0015031,GO:0045184,GO:0042803,GO:0005488,GO:0071702,GO:0033036,GO:0008104,GO:0071704,GO:0006457,GO:0042802,GO:0044238,GO:0046983,GO:0044260,GO:1901363,GO:0097159,GO:0043170,GO:0044237,GO:0008152,GO:0009987,GO:0008150,GO:0060589,GO:0030234,GO:…	adenyl-nucleotide exchange factor activity,purine nucleotide binding,ATPase regulator activity,chaperone binding,nucleotide binding,nucleoside phosphate binding,small molecule binding,transport,establishment of localization,localization,adenyl nucleotide binding,protein binding,cellular protein metabolic process,protein metabolic process,protein transport,establishment of protein localization,pro…	chx04144	Endocytosis
TCONS_00105958	XLOC_060262	-	900	0.325844	1.13075	-1.79503	0.01175	0.466284	cis	102181587	LOC102181587	matrix-remodeling-associated protein 5	GO:0007155,GO:0022610,GO:0044425,GO:0044699,GO:0044763,GO:0016021,GO:0051716,GO:0031224,GO:0016020,GO:0009987,GO:0008150,GO:0050896,GO:0005575,GO:0007165,GO:0023052,GO:0044700,GO:0007154,GO:0050794,GO:0050789,GO:0065007	cell adhesion,biological adhesion,membrane part,single-organism process,single-organism cellular process,integral to membrane,cellular response to stimulus,intrinsic to membrane,membrane,cellular process,biological_process,response to stimulus,cellular_component,signal transduction,signaling,single organism signaling,cell communication,regulation of cellular process,regulation of biological proce…	--	--
TCONS_00105958	XLOC_060262	-	900	0.325844	1.13075	-1.79503	0.01175	0.466284	cis	106503888	LOC106503888	matrix-remodeling-associated protein 5-like	GO:0019058,GO:0019079,GO:0005515,GO:0044419,GO:0016032,GO:0005488,GO:0044403,GO:0044764,GO:0051704,GO:0009987,GO:0008150,GO:0003674	viral infectious cycle,viral genome replication,protein binding,interspecies interaction between organisms,viral process,binding,symbiosis, encompassing mutualism through parasitism,multi-organism cellular process,multi-organism process,cellular process,biological_process,molecular_function	--	--
TCONS_03344611	XLOC_1599151	-	1063	1.55663	0.73728	1.07814	0.0125	0.486076	cis	102170492	ANO1	anoctamin 1%2C calcium activated chloride channel	GO:0006810,GO:0051234,GO:0051179,GO:0005375,GO:0035434,GO:0006825,GO:0005215,GO:0015075,GO:0046915,GO:0022891,GO:0000041,GO:0022892,GO:0022857,GO:0044765,GO:0055085,GO:0006811,GO:0046873,GO:0005198,GO:0022890,GO:0008324,GO:0019012,GO:0044425,GO:0044699,GO:0019028,GO:0044763,GO:0030001,GO:0016021,GO:0031224,GO:0044423,GO:0016020,GO:0009987,GO:0008150,GO:0006812,GO:0005575,GO:0034220,GO:0003674	transport,establishment of localization,localization,copper ion transmembrane transporter activity,copper ion transmembrane transport,copper ion transport,transporter activity,ion transmembrane transporter activity,transition metal ion transmembrane transporter activity,substrate-specific transmembrane transporter activity,transition metal ion transport,substrate-specific transporter activity,tra…	--	--
TCONS_03344611	XLOC_1599151	-	1063	1.55663	0.73728	1.07814	0.0125	0.486076	cis	102170760	FADD	Fas (TNFRSF6)-associated via death domain	GO:0005515,GO:0006915,GO:0012501,GO:0005488,GO:0008219,GO:0016265,GO:0010941,GO:0042981,GO:0043067,GO:0044699,GO:1901363,GO:0097159,GO:0044763,GO:0051716,GO:0009987,GO:0008150,GO:0050896,GO:0007165,GO:0003676,GO:0023052,GO:0044700,GO:0003674,GO:0007154,GO:0003677,GO:0050794,GO:0050789,GO:0065007	protein binding,apoptotic process,programmed cell death,binding,cell death,death,regulation of cell death,regulation of apoptotic process,regulation of programmed cell death,single-organism process,heterocyclic compound binding,organic cyclic compound binding,single-organism cellular process,cellular response to stimulus,cellular process,biological_process,response to stimulus,signal transduction…	chx04210,chx05142,chx04622,chx04620,chx04668,chx05152,chx05010,chx05168,chx05161,chx05200	Apoptosis,Chagas disease (American trypanosomiasis),RIG-I-like receptor signaling pathway,Toll-like receptor signaling pathway,TNF signaling pathway,Tuberculosis,Alzheimer's disease,Herpes simplex infection,Hepatitis B,Pathways in cancer
TCONS_03344611	XLOC_1599151	-	1063	1.55663	0.73728	1.07814	0.0125	0.486076	cis	102191680	PPFIA1	protein tyrosine phosphatase%2C receptor type%2C f polypeptide (PTPRF)%2C interacting protein (liprin)%2C alpha 1	GO:0005515,GO:0016301,GO:0016773,GO:0004673,GO:0005488,GO:0004672,GO:0016775,GO:0016772,GO:0003824,GO:0016740,GO:0003674	protein binding,kinase activity,phosphotransferase activity, alcohol group as acceptor,protein histidine kinase activity,binding,protein kinase activity,phosphotransferase activity, nitrogenous group as acceptor,transferase activity, transferring phosphorus-containing groups,catalytic activity,transferase activity,molecular_function	--	--
TCONS_03683041	XLOC_1766203	-	3154	0.593236	1.03928	-0.808903	0.0127	0.488939	cis	102187916	BPGM	2%2C3-bisphosphoglycerate mutase%2C transcript variant X1	GO:0006259,GO:0006310,GO:0005488,GO:0071704,GO:0044238,GO:0044260,GO:1901363,GO:0097159,GO:0043170,GO:0044237,GO:0008152,GO:1901360,GO:0034641,GO:0009987,GO:0008150,GO:0046483,GO:0006725,GO:0006807,GO:0006139,GO:0090304,GO:0003676,GO:0003674,GO:0003677	DNA metabolic process,DNA recombination,binding,organic substance metabolic process,primary metabolic process,cellular macromolecule metabolic process,heterocyclic compound binding,organic cyclic compound binding,macromolecule metabolic process,cellular metabolic process,metabolic process,organic cyclic compound metabolic process,cellular nitrogen compound metabolic process,cellular process,biolo…	chx00260,chx00010,chx01100	Glycine, serine and threonine metabolism,Glycolysis / Gluconeogenesis,Metabolic pathways
TCONS_01137391	XLOC_562033	-	2486	3.01865	4.38716	-0.539383	0.0133	0.502048	cis	102171526	XRN2	5'-3' exoribonuclease 2	GO:0016787,GO:0005488,GO:0004527,GO:1901363,GO:0097159,GO:0003824,GO:0005575,GO:0016788,GO:0004518,GO:0005622,GO:0005623,GO:0044464,GO:0003676,GO:0003674	hydrolase activity,binding,exonuclease activity,heterocyclic compound binding,organic cyclic compound binding,catalytic activity,cellular_component,hydrolase activity, acting on ester bonds,nuclease activity,intracellular,cell,cell part,nucleic acid binding,molecular_function	chx03018,chx03008	RNA degradation,Ribosome biogenesis in eukaryotes
TCONS_01137391	XLOC_562033	-	2486	3.01865	4.38716	-0.539383	0.0133	0.502048	cis	102182050	LOC102182050	homeobox protein Nkx-2.2	GO:0005488,GO:0071704,GO:0044238,GO:0044260,GO:1901363,GO:0097159,GO:0043170,GO:0044237,GO:0008152,GO:1901360,GO:0034641,GO:0009987,GO:0008150,GO:0046483,GO:0006725,GO:0006807,GO:0006139,GO:0090304,GO:0001071,GO:0003700,GO:0060255,GO:0003676,GO:0003674,GO:0080090,GO:2000112,GO:0010556,GO:0031326,GO:0009889,GO:0031323,GO:0043565,GO:0019219,GO:0051171,GO:1901362,GO:0019222,GO:0006355,GO:0051252,GO:…	binding,organic substance metabolic process,primary metabolic process,cellular macromolecule metabolic process,heterocyclic compound binding,organic cyclic compound binding,macromolecule metabolic process,cellular metabolic process,metabolic process,organic cyclic compound metabolic process,cellular nitrogen compound metabolic process,cellular process,biological_process,heterocycle metabolic proc…	chx04950	Maturity onset diabetes of the young
TCONS_03064890	XLOC_1486935	-	490	2.36214	0.493538	2.25886	0.0135	0.503863	cis	102189545	PRLHR	prolactin releasing hormone receptor	GO:0044425,GO:0044699,GO:0044763,GO:0016021,GO:0051716,GO:0031224,GO:0016020,GO:0009987,GO:0008150,GO:0050896,GO:0005575,GO:0007186,GO:0007166,GO:0004888,GO:0004930,GO:0004871,GO:0060089,GO:0038023,GO:0004872,GO:0007165,GO:0023052,GO:0044700,GO:0003674,GO:0007154,GO:0050794,GO:0050789,GO:0065007	membrane part,single-organism process,single-organism cellular process,integral to membrane,cellular response to stimulus,intrinsic to membrane,membrane,cellular process,biological_process,response to stimulus,cellular_component,G-protein coupled receptor signaling pathway,cell surface receptor signaling pathway,transmembrane signaling receptor activity,G-protein coupled receptor activity,signal …	chx04080	Neuroactive ligand-receptor interaction
TCONS_03064890	XLOC_1486935	-	490	2.36214	0.493538	2.25886	0.0135	0.503863	cis	102191108	CACUL1	CDK2-associated%2C cullin domain 1	GO:0019899,GO:0030151,GO:0031625,GO:0044389,GO:0005515,GO:0044267,GO:1901575,GO:0031461,GO:0019538,GO:0005488,GO:0000151,GO:0071704,GO:0009056,GO:0044238,GO:0044248,GO:0044260,GO:0043167,GO:0043170,GO:0044237,GO:0043234,GO:0008152,GO:0006511,GO:0019941,GO:0043632,GO:0046914,GO:0009987,GO:0008150,GO:0044257,GO:0051603,GO:0032991,GO:0003824,GO:0030163,GO:0005575,GO:0044265,GO:0044710,GO:0006508,GO:…	enzyme binding,molybdenum ion binding,ubiquitin protein ligase binding,small conjugating protein ligase binding,protein binding,cellular protein metabolic process,organic substance catabolic process,cullin-RING ubiquitin ligase complex,protein metabolic process,binding,ubiquitin ligase complex,organic substance metabolic process,catabolic process,primary metabolic process,cellular catabolic proce…	chx04080	Neuroactive ligand-receptor interaction
TCONS_02780309	XLOC_1326224	-	5179	1.61591	2.30562	-0.512813	0.01585	0.555827	cis	102173245	BPHL	biphenyl hydrolase-like (serine hydrolase)%2C transcript variant X1	GO:0016787,GO:0004806,GO:1901575,GO:0019538,GO:0016042,GO:0071704,GO:0009056,GO:0044238,GO:0016298,GO:0052689,GO:0043170,GO:0008152,GO:0008150,GO:0003824,GO:0016788,GO:0006629,GO:0008233,GO:0044710,GO:0006508,GO:0008236,GO:0017171,GO:0070011,GO:0003674	hydrolase activity,triglyceride lipase activity,organic substance catabolic process,protein metabolic process,lipid catabolic process,organic substance metabolic process,catabolic process,primary metabolic process,lipase activity,carboxylic ester hydrolase activity,macromolecule metabolic process,metabolic process,biological_process,catalytic activity,hydrolase activity, acting on ester bonds,lip…	chx05146	Amoebiasis
TCONS_02780309	XLOC_1326224	-	5179	1.61591	2.30562	-0.512813	0.01585	0.555827	cis	102174178	NQO2	NAD(P)H dehydrogenase%2C quinone 2%2C transcript variant X1	GO:0003824,GO:0016491,GO:0003674	catalytic activity,oxidoreductase activity,molecular_function	chx05146	Amoebiasis
TCONS_02780309	XLOC_1326224	-	5179	1.61591	2.30562	-0.512813	0.01585	0.555827	cis	102174613	LOC102174613	serpin B6-like	GO:0016787,GO:0004806,GO:1901575,GO:0019538,GO:0016042,GO:0071704,GO:0009056,GO:0044238,GO:0016298,GO:0052689,GO:0043170,GO:0008152,GO:0008150,GO:0003824,GO:0016788,GO:0006629,GO:0008233,GO:0044710,GO:0006508,GO:0008236,GO:0017171,GO:0070011,GO:0003674	hydrolase activity,triglyceride lipase activity,organic substance catabolic process,protein metabolic process,lipid catabolic process,organic substance metabolic process,catabolic process,primary metabolic process,lipase activity,carboxylic ester hydrolase activity,macromolecule metabolic process,metabolic process,biological_process,catalytic activity,hydrolase activity, acting on ester bonds,lip…	chx05146	Amoebiasis
TCONS_02780309	XLOC_1326224	-	5179	1.61591	2.30562	-0.512813	0.01585	0.555827	cis	102178407	RIPK1	receptor (TNFRSF)-interacting serine-threonine kinase 1	GO:0017076,GO:0032553,GO:0000166,GO:1901265,GO:0032555,GO:0036094,GO:0006464,GO:0036211,GO:0043412,GO:0035639,GO:0001883,GO:0032549,GO:0032550,GO:0001882,GO:0043168,GO:0006796,GO:0030554,GO:0006793,GO:0005515,GO:0044267,GO:0016301,GO:0006468,GO:0005524,GO:0032559,GO:0019538,GO:0016773,GO:0016310,GO:0005488,GO:0004672,GO:0071704,GO:0044238,GO:0044260,GO:0016772,GO:0044699,GO:0043167,GO:1901363,GO:…	purine nucleotide binding,ribonucleotide binding,nucleotide binding,nucleoside phosphate binding,purine ribonucleotide binding,small molecule binding,cellular protein modification process,protein modification process,macromolecule modification,purine ribonucleoside triphosphate binding,purine nucleoside binding,ribonucleoside binding,purine ribonucleoside binding,nucleoside binding,anion binding,…	chx04210,chx04622,chx05169,chx04620,chx04668,chx05160,chx04623,chx04064	Apoptosis,RIG-I-like receptor signaling pathway,Epstein-Barr virus infection,Toll-like receptor signaling pathway,TNF signaling pathway,Hepatitis C,Cytosolic DNA-sensing pathway,NF-kappa B signaling pathway
TCONS_02780309	XLOC_1326224	-	5179	1.61591	2.30562	-0.512813	0.01585	0.555827	cis	102178679	LOC102178679	serpin B6	GO:0016984,GO:0015977,GO:0005488,GO:0071704,GO:0016829,GO:0016831,GO:0000287,GO:0016830,GO:0043167,GO:0008152,GO:0008150,GO:0003824,GO:0044710,GO:0046872,GO:0043169,GO:0003674	ribulose-bisphosphate carboxylase activity,carbon fixation,binding,organic substance metabolic process,lyase activity,carboxy-lyase activity,magnesium ion binding,carbon-carbon lyase activity,ion binding,metabolic process,biological_process,catalytic activity,single-organism metabolic process,metal ion binding,cation binding,molecular_function	chx05146	Amoebiasis
TCONS_02780309	XLOC_1326224	-	5179	1.61591	2.30562	-0.512813	0.01585	0.555827	cis	102179337	SERPINB1	serpin peptidase inhibitor%2C clade B (ovalbumin)%2C member 1	GO:0003824,GO:0016491,GO:0003674	catalytic activity,oxidoreductase activity,molecular_function	chx05146	Amoebiasis
TCONS_02780309	XLOC_1326224	-	5179	1.61591	2.30562	-0.512813	0.01585	0.555827	cis	102180906	LOC102180906	serpin B9	--	--	chx05146	Amoebiasis
TCONS_02780309	XLOC_1326224	-	5179	1.61591	2.30562	-0.512813	0.01585	0.555827	cis	102181176	WRNIP1	Werner helicase interacting protein 1	GO:0004386,GO:0017111,GO:0016462,GO:0016818,GO:0006281,GO:0016817,GO:0006974,GO:0017076,GO:0033554,GO:0032553,GO:0000166,GO:1901265,GO:0032555,GO:0036094,GO:0006259,GO:0006310,GO:0035639,GO:0001883,GO:0032549,GO:0032550,GO:0001882,GO:0009378,GO:0043168,GO:0016887,GO:0006950,GO:0016787,GO:0030554,GO:0005515,GO:0003678,GO:0005524,GO:0032559,GO:0005488,GO:0071704,GO:0044238,GO:0044260,GO:0044699,GO:…	helicase activity,nucleoside-triphosphatase activity,pyrophosphatase activity,hydrolase activity, acting on acid anhydrides, in phosphorus-containing anhydrides,DNA repair,hydrolase activity, acting on acid anhydrides,response to DNA damage stimulus,purine nucleotide binding,cellular response to stress,ribonucleotide binding,nucleotide binding,nucleoside phosphate binding,purine ribonucleotide bi…	chx05146	Amoebiasis
TCONS_01405251	XLOC_701723	-	4058	0.70381	0.402397	0.806565	0.01675	0.576931	cis	102174768	PTPRJ	protein tyrosine phosphatase%2C receptor type%2C J	GO:0006281,GO:0006974,GO:0033554,GO:0006259,GO:0006464,GO:0036211,GO:0004725,GO:0006470,GO:0043412,GO:0004721,GO:0016311,GO:0006950,GO:0016787,GO:0006796,GO:0006793,GO:0008138,GO:0005515,GO:0044267,GO:0016791,GO:0007155,GO:0019538,GO:0022610,GO:0005488,GO:0071704,GO:0042578,GO:0044238,GO:0044260,GO:0044699,GO:0043170,GO:0044763,GO:0044237,GO:0051716,GO:0005634,GO:0008152,GO:1901360,GO:0034641,GO:…	DNA repair,response to DNA damage stimulus,cellular response to stress,DNA metabolic process,cellular protein modification process,protein modification process,protein tyrosine phosphatase activity,protein dephosphorylation,macromolecule modification,phosphoprotein phosphatase activity,dephosphorylation,response to stress,hydrolase activity,phosphate-containing compound metabolic process,phosphor…	chx04520	Adherens junction
TCONS_04477621	XLOC_2121263	-	788	1.36047	0.522344	1.38103	0.0173	0.586306	cis	102168345	XRCC4	X-ray repair complementing defective repair in Chinese hamster cells 4%2C transcript variant X1	GO:0006281,GO:0006974,GO:0033554,GO:0006259,GO:0006310,GO:0006950,GO:0006302,GO:0005488,GO:0071704,GO:0044238,GO:0044260,GO:0044699,GO:1901363,GO:0097159,GO:0043170,GO:0044763,GO:0044237,GO:0051716,GO:0008610,GO:0005634,GO:0008152,GO:1901360,GO:0034641,GO:0009987,GO:0008150,GO:0046483,GO:0006725,GO:0050896,GO:0006807,GO:0005575,GO:0006139,GO:0006629,GO:0090304,GO:0044710,GO:0043231,GO:0043227,GO:…	DNA repair,response to DNA damage stimulus,cellular response to stress,DNA metabolic process,DNA recombination,response to stress,double-strand break repair,binding,organic substance metabolic process,primary metabolic process,cellular macromolecule metabolic process,single-organism process,heterocyclic compound binding,organic cyclic compound binding,macromolecule metabolic process,single-organi…	chx03450	Non-homologous end-joining
TCONS_04477621	XLOC_2121263	-	788	1.36047	0.522344	1.38103	0.0173	0.586306	cis	102191699	TMEM167A	transmembrane protein 167A	--	--	--	--
TCONS_05027309	XLOC_2409732	-	250	1.77732	0	inf	0.0197	0.630808	cis	102180021	CDR1	cerebellar degeneration-related protein 1%2C 34kDa	GO:0005515,GO:0005179,GO:0005488,GO:0005102,GO:0005576,GO:0005575,GO:0003674	protein binding,hormone activity,binding,receptor binding,extracellular region,cellular_component,molecular_function	--	--
TCONS_05027309	XLOC_2409732	-	250	1.77732	0	inf	0.0197	0.630808	cis	102184129	LOC102184129	melanoma-associated antigen 10-like	--	--	--	--
TCONS_04328256	XLOC_2123676	-	295	57.4226	89.07	-0.63332	0.02005	0.635875	cis	102175290	MEF2C	myocyte enhancer factor 2C%2C transcript variant X6	GO:0018822,GO:0016836,GO:0016835,GO:0005515,GO:0005488,GO:0016829,GO:0046983,GO:1901363,GO:0097159,GO:0003824,GO:0003676,GO:0003674,GO:0003677	nitrile hydratase activity,hydro-lyase activity,carbon-oxygen lyase activity,protein binding,binding,lyase activity,protein dimerization activity,heterocyclic compound binding,organic cyclic compound binding,catalytic activity,nucleic acid binding,molecular_function,DNA binding	chx04010,chx04022,chx05202,chx04921	MAPK signaling pathway,cGMP-PKG signaling pathway,Transcriptional misregulation in cancer,Oxytocin signaling pathway
TCONS_04855134	XLOC_2315770	-	10923	1.00871	0.721649	0.483138	0.0215	0.665045	cis	102178075	HIVEP2	human immunodeficiency virus type I enhancer binding protein 2%2C transcript variant X1	GO:0016798,GO:0003953,GO:0006810,GO:0051234,GO:0006259,GO:0051179,GO:0005216,GO:0022838,GO:0015267,GO:0022803,GO:0016787,GO:0016799,GO:0005215,GO:0015075,GO:0022891,GO:0005488,GO:0022892,GO:0022857,GO:0044765,GO:0071704,GO:0006270,GO:0006811,GO:0044238,GO:0006261,GO:0044260,GO:0008270,GO:0044699,GO:0043167,GO:0043170,GO:0044237,GO:0005634,GO:0008152,GO:1901360,GO:0016020,GO:0034641,GO:0046914,GO:…	hydrolase activity, acting on glycosyl bonds,NAD+ nucleosidase activity,transport,establishment of localization,DNA metabolic process,localization,ion channel activity,substrate-specific channel activity,channel activity,passive transmembrane transporter activity,hydrolase activity,hydrolase activity, hydrolyzing N-glycosyl compounds,transporter activity,ion transmembrane transporter activity,sub…	--	--
TCONS_04855134	XLOC_2315770	-	10923	1.00871	0.721649	0.483138	0.0215	0.665045	cis	102178543	LOC102178543	ubiquitin-conjugating enzyme E2 L3-like%2C transcript variant X1	GO:0006810,GO:0051234,GO:0051179,GO:0006464,GO:0036211,GO:0043412,GO:0005515,GO:0044267,GO:0019538,GO:0015031,GO:0045184,GO:0005488,GO:0071702,GO:0033036,GO:0008104,GO:0071704,GO:0016881,GO:0044238,GO:0016879,GO:0016874,GO:0044260,GO:0043170,GO:0044237,GO:0008152,GO:0009987,GO:0008150,GO:0003824,GO:0003674	transport,establishment of localization,localization,cellular protein modification process,protein modification process,macromolecule modification,protein binding,cellular protein metabolic process,protein metabolic process,protein transport,establishment of protein localization,binding,organic substance transport,macromolecule localization,protein localization,organic substance metabolic process…	--	--
TCONS_02616443	XLOC_1276445	-	374	4.52904	1.41308	1.68036	0.0217	0.666356	cis	102170561	SLC6A6	solute carrier family 6 (neurotransmitter transporter)%2C member 6	GO:0006810,GO:0051234,GO:0051179,GO:0005326,GO:0005328,GO:0005215,GO:0006836,GO:0015075,GO:0022891,GO:0015370,GO:0022892,GO:0022857,GO:0044765,GO:0046873,GO:0015293,GO:0015294,GO:0022890,GO:0008324,GO:0015081,GO:0044425,GO:0044699,GO:0022804,GO:0015291,GO:0015077,GO:0016021,GO:0031224,GO:0016020,GO:0008150,GO:0005575,GO:0003674	transport,establishment of localization,localization,neurotransmitter transporter activity,neurotransmitter:sodium symporter activity,transporter activity,neurotransmitter transport,ion transmembrane transporter activity,substrate-specific transmembrane transporter activity,solute:sodium symporter activity,substrate-specific transporter activity,transmembrane transporter activity,single-organism …	--	--
TCONS_01426892	XLOC_688924	-	378	4.33972	1.0679	2.02282	0.0239	0.709512	cis	102176709	MRPL17	mitochondrial ribosomal protein L17	GO:0044267,GO:0019538,GO:0071704,GO:0044238,GO:0005198,GO:0044260,GO:0043170,GO:0044237,GO:0008152,GO:0009987,GO:0008150,GO:0003735,GO:0005840,GO:0032991,GO:0005575,GO:0044444,GO:0005737,GO:0030529,GO:0006412,GO:0005622,GO:0005623,GO:0044464,GO:0044424,GO:0043229,GO:0043226,GO:0003674,GO:0010467,GO:0043228,GO:0043232,GO:1901576,GO:0034645,GO:0009058,GO:0009059,GO:0044249	cellular protein metabolic process,protein metabolic process,organic substance metabolic process,primary metabolic process,structural molecule activity,cellular macromolecule metabolic process,macromolecule metabolic process,cellular metabolic process,metabolic process,cellular process,biological_process,structural constituent of ribosome,ribosome,macromolecular complex,cellular_component,cytopla…	chx03010	Ribosome
TCONS_01426892	XLOC_688924	-	378	4.33972	1.0679	2.02282	0.0239	0.709512	cis	102184922	LOC102184922	interferon-induced very large GTPase 1-like	GO:0017111,GO:0016462,GO:0016818,GO:0016817,GO:0017076,GO:0032553,GO:0003924,GO:0000166,GO:1901265,GO:0032561,GO:0032555,GO:0019001,GO:0036094,GO:0035639,GO:0001883,GO:0032549,GO:0032550,GO:0001882,GO:0005525,GO:0043168,GO:0016787,GO:0005488,GO:0044699,GO:0043167,GO:1901363,GO:0097159,GO:0044763,GO:0007264,GO:0051716,GO:0009987,GO:0008150,GO:0050896,GO:0003824,GO:0005575,GO:0035556,GO:0005622,GO:…	nucleoside-triphosphatase activity,pyrophosphatase activity,hydrolase activity, acting on acid anhydrides, in phosphorus-containing anhydrides,hydrolase activity, acting on acid anhydrides,purine nucleotide binding,ribonucleotide binding,GTPase activity,nucleotide binding,nucleoside phosphate binding,guanyl ribonucleotide binding,purine ribonucleotide binding,guanyl nucleotide binding,small molec…	chx03010	Ribosome
TCONS_01426892	XLOC_688924	-	378	4.33972	1.0679	2.02282	0.0239	0.709512	cis	102185482	LOC102185482	interferon-induced very large GTPase 1-like	--	--	--	--
TCONS_01426892	XLOC_688924	-	378	4.33972	1.0679	2.02282	0.0239	0.709512	cis	102191065	LOC102191065	39S ribosomal protein L17%2C mitochondrial-like	GO:0044267,GO:0019538,GO:0071704,GO:0044238,GO:0005198,GO:0044260,GO:0043170,GO:0044237,GO:0008152,GO:0009987,GO:0008150,GO:0003735,GO:0005840,GO:0032991,GO:0005575,GO:0044444,GO:0005737,GO:0030529,GO:0006412,GO:0005622,GO:0005623,GO:0044464,GO:0044424,GO:0043229,GO:0043226,GO:0003674,GO:0010467,GO:0043228,GO:0043232,GO:1901576,GO:0034645,GO:0009058,GO:0009059,GO:0044249	cellular protein metabolic process,protein metabolic process,organic substance metabolic process,primary metabolic process,structural molecule activity,cellular macromolecule metabolic process,macromolecule metabolic process,cellular metabolic process,metabolic process,cellular process,biological_process,structural constituent of ribosome,ribosome,macromolecular complex,cellular_component,cytopla…	chx03010	Ribosome
TCONS_03162754	XLOC_1498149	-	238	0	0.979689	#NAME?	0.02485	0.722018	cis	102172511	SPCS3	signal peptidase complex subunit 3	GO:0005789,GO:0042175,GO:0044432,GO:0005787,GO:0006465,GO:0016787,GO:0044267,GO:0006518,GO:0005783,GO:0019538,GO:0016485,GO:0051604,GO:0043603,GO:0071704,GO:0044238,GO:0044260,GO:0019012,GO:0012505,GO:0044425,GO:1901564,GO:0043170,GO:0044237,GO:0043234,GO:0016021,GO:0031224,GO:0008152,GO:0016020,GO:0034641,GO:0009987,GO:0008150,GO:0032991,GO:0003824,GO:0031090,GO:0006807,GO:0005575,GO:0044444,GO:…	endoplasmic reticulum membrane,nuclear outer membrane-endoplasmic reticulum membrane network,endoplasmic reticulum part,signal peptidase complex,signal peptide processing,hydrolase activity,cellular protein metabolic process,peptide metabolic process,endoplasmic reticulum,protein metabolic process,protein processing,protein maturation,cellular amide metabolic process,organic substance metabolic p…	chx03060	Protein export
TCONS_03162754	XLOC_1498149	-	238	0	0.979689	#NAME?	0.02485	0.722018	cis	102188825	WDR17	WD repeat domain 17%2C transcript variant X5	GO:0006810,GO:0051234,GO:0051179,GO:0005515,GO:0015031,GO:0045184,GO:0005488,GO:0071702,GO:0033036,GO:0008104,GO:0030117,GO:0048475,GO:0016192,GO:0005198,GO:0044425,GO:0044699,GO:0044763,GO:0043234,GO:0016021,GO:0031224,GO:0051649,GO:0016020,GO:0046907,GO:0006886,GO:0009987,GO:0008150,GO:0051641,GO:0032991,GO:0005575,GO:0044444,GO:0034613,GO:0070727,GO:0005737,GO:0005622,GO:0005623,GO:0044464,GO:…	transport,establishment of localization,localization,protein binding,protein transport,establishment of protein localization,binding,organic substance transport,macromolecule localization,protein localization,membrane coat,coated membrane,vesicle-mediated transport,structural molecule activity,membrane part,single-organism process,single-organism cellular process,protein complex,integral to membr…	--	--
TCONS_03162754	XLOC_1498149	-	238	0	0.979689	#NAME?	0.02485	0.722018	cis	102189093	SPATA4	spermatogenesis associated 4	GO:0005515,GO:0005488,GO:0003674	protein binding,binding,molecular_function	--	--
TCONS_03162754	XLOC_1498149	-	238	0	0.979689	#NAME?	0.02485	0.722018	cis	102189371	ASB5	ankyrin repeat and SOCS box containing 5%2C transcript variant X1	GO:0005515,GO:0005488,GO:0044699,GO:0044763,GO:0051716,GO:0009987,GO:0008150,GO:0050896,GO:0035556,GO:0007165,GO:0023052,GO:0044700,GO:0003674,GO:0007154,GO:0050794,GO:0050789,GO:0065007	protein binding,binding,single-organism process,single-organism cellular process,cellular response to stimulus,cellular process,biological_process,response to stimulus,intracellular signal transduction,signal transduction,signaling,single organism signaling,molecular_function,cell communication,regulation of cellular process,regulation of biological process,biological regulation	--	--
TCONS_02109871	XLOC_1050852	-	2576	5.64058	4.17738	0.433244	0.02685	0.754628	cis	102178122	CD164L2	CD164 sialomucin-like 2	GO:0005515,GO:0005488,GO:0003779,GO:0008092,GO:0003674	protein binding,binding,actin binding,cytoskeletal protein binding,molecular_function	chx04520,chx05100,chx04666,chx05132,chx04810	Adherens junction,Bacterial invasion of epithelial cells,Fc gamma R-mediated phagocytosis,Salmonella infection,Regulation of actin cytoskeleton
TCONS_02109871	XLOC_1050852	-	2576	5.64058	4.17738	0.433244	0.02685	0.754628	cis	102178406	FCN3	ficolin (collagen/fibrinogen domain containing) 3	GO:0019899,GO:0006810,GO:0051234,GO:0051179,GO:0005515,GO:0015031,GO:0045184,GO:0005488,GO:0071702,GO:0033036,GO:0017137,GO:0008104,GO:0017016,GO:0031267,GO:0051020,GO:0044699,GO:0044763,GO:0051649,GO:0046907,GO:0006886,GO:0009987,GO:0008150,GO:0051641,GO:0034613,GO:0070727,GO:0003674	enzyme binding,transport,establishment of localization,localization,protein binding,protein transport,establishment of protein localization,binding,organic substance transport,macromolecule localization,Rab GTPase binding,protein localization,Ras GTPase binding,small GTPase binding,GTPase binding,single-organism process,single-organism cellular process,establishment of localization in cell,intrac…	chx04520,chx05100,chx04666,chx05132,chx04810	Adherens junction,Bacterial invasion of epithelial cells,Fc gamma R-mediated phagocytosis,Salmonella infection,Regulation of actin cytoskeleton
TCONS_02109871	XLOC_1050852	-	2576	5.64058	4.17738	0.433244	0.02685	0.754628	cis	102178677	SYTL1	synaptotagmin-like 1	GO:0019899,GO:0006810,GO:0051234,GO:0051179,GO:0005515,GO:0015031,GO:0045184,GO:0005488,GO:0071702,GO:0033036,GO:0017137,GO:0008104,GO:0017016,GO:0031267,GO:0051020,GO:0044699,GO:0044763,GO:0051649,GO:0046907,GO:0006886,GO:0009987,GO:0008150,GO:0051641,GO:0034613,GO:0070727,GO:0003674	enzyme binding,transport,establishment of localization,localization,protein binding,protein transport,establishment of protein localization,binding,organic substance transport,macromolecule localization,Rab GTPase binding,protein localization,Ras GTPase binding,small GTPase binding,GTPase binding,single-organism process,single-organism cellular process,establishment of localization in cell,intrac…	chx04520,chx05100,chx04666,chx05132,chx04810	Adherens junction,Bacterial invasion of epithelial cells,Fc gamma R-mediated phagocytosis,Salmonella infection,Regulation of actin cytoskeleton
TCONS_02109871	XLOC_1050852	-	2576	5.64058	4.17738	0.433244	0.02685	0.754628	cis	102178960	TMEM222	transmembrane protein 222	--	--	--	--
TCONS_02109871	XLOC_1050852	-	2576	5.64058	4.17738	0.433244	0.02685	0.754628	cis	102185878	LOC102185878	wiskott-Aldrich syndrome protein family member 2	--	--	chx04520,chx05100,chx04666,chx05132,chx04810	Adherens junction,Bacterial invasion of epithelial cells,Fc gamma R-mediated phagocytosis,Salmonella infection,Regulation of actin cytoskeleton
TCONS_02109871	XLOC_1050852	-	2576	5.64058	4.17738	0.433244	0.02685	0.754628	cis	102186167	GPR3	G protein-coupled receptor 3	GO:0030261,GO:0006259,GO:0006323,GO:0007218,GO:0071103,GO:0005488,GO:0071704,GO:0044238,GO:0044260,GO:0044425,GO:0044699,GO:1901363,GO:0097159,GO:0043170,GO:0044763,GO:0044237,GO:0016021,GO:0051716,GO:0031224,GO:0008152,GO:1901360,GO:0016020,GO:0034641,GO:0009987,GO:0008150,GO:0051276,GO:0046483,GO:0006725,GO:0050896,GO:0006807,GO:0005575,GO:0007186,GO:0006139,GO:0090304,GO:0007166,GO:0004888,GO:…	chromosome condensation,DNA metabolic process,DNA packaging,neuropeptide signaling pathway,DNA conformation change,binding,organic substance metabolic process,primary metabolic process,cellular macromolecule metabolic process,membrane part,single-organism process,heterocyclic compound binding,organic cyclic compound binding,macromolecule metabolic process,single-organism cellular process,cellular…	chx04010	MAPK signaling pathway
TCONS_02109871	XLOC_1050852	-	2576	5.64058	4.17738	0.433244	0.02685	0.754628	cis	102186443	MAP3K6	mitogen-activated protein kinase kinase kinase 6	GO:0017076,GO:0032553,GO:0000166,GO:1901265,GO:0032555,GO:0036094,GO:0006464,GO:0036211,GO:0043412,GO:0035639,GO:0001883,GO:0032549,GO:0032550,GO:0001882,GO:0043168,GO:0006796,GO:0030554,GO:0006793,GO:0044267,GO:0016301,GO:0006468,GO:0005524,GO:0032559,GO:0019538,GO:0016773,GO:0016310,GO:0005488,GO:0004672,GO:0071704,GO:0044238,GO:0044260,GO:0016772,GO:0043167,GO:1901363,GO:0097159,GO:0043170,GO:…	purine nucleotide binding,ribonucleotide binding,nucleotide binding,nucleoside phosphate binding,purine ribonucleotide binding,small molecule binding,cellular protein modification process,protein modification process,macromolecule modification,purine ribonucleoside triphosphate binding,purine nucleoside binding,ribonucleoside binding,purine ribonucleoside binding,nucleoside binding,anion binding,…	chx04010	MAPK signaling pathway
TCONS_02109871	XLOC_1050852	-	2576	5.64058	4.17738	0.433244	0.02685	0.754628	cis	102186728	WDTC1	WD and tetratricopeptide repeats 1	GO:0005515,GO:0005488,GO:0003674	protein binding,binding,molecular_function	chx04520,chx05100,chx04666,chx05132,chx04810	Adherens junction,Bacterial invasion of epithelial cells,Fc gamma R-mediated phagocytosis,Salmonella infection,Regulation of actin cytoskeleton
TCONS_02109871	XLOC_1050852	-	2576	5.64058	4.17738	0.433244	0.02685	0.754628	cis	106503491	LOC106503491	wiskott-Aldrich syndrome protein family member 2-like	GO:0005515,GO:0005488,GO:0003779,GO:0008092,GO:0003674	protein binding,binding,actin binding,cytoskeletal protein binding,molecular_function	chx04520,chx05100,chx04666,chx05132,chx04810	Adherens junction,Bacterial invasion of epithelial cells,Fc gamma R-mediated phagocytosis,Salmonella infection,Regulation of actin cytoskeleton
TCONS_00512005	XLOC_243274	-	1568	0.290233	0.634284	-1.12791	0.0284	0.779283	cis	102168542	SFXN1	sideroflexin 1	GO:0006810,GO:0051234,GO:0051179,GO:0005215,GO:0015075,GO:0022891,GO:0022892,GO:0022857,GO:0044765,GO:0055085,GO:0006811,GO:0008324,GO:0044699,GO:0044763,GO:0016020,GO:0009987,GO:0008150,GO:0006812,GO:0005575,GO:0003674	transport,establishment of localization,localization,transporter activity,ion transmembrane transporter activity,substrate-specific transmembrane transporter activity,substrate-specific transporter activity,transmembrane transporter activity,single-organism transport,transmembrane transport,ion transport,cation transmembrane transporter activity,single-organism process,single-organism cellular pr…	--	--
TCONS_00512005	XLOC_243274	-	1568	0.290233	0.634284	-1.12791	0.0284	0.779283	cis	102168830	DRD1	dopamine receptor D1%2C transcript variant X2	GO:0005515,GO:0005488,GO:0044425,GO:0044699,GO:0044763,GO:0016021,GO:0051716,GO:0031224,GO:0016020,GO:0009987,GO:0008150,GO:0050896,GO:0005575,GO:0007186,GO:0007166,GO:0004888,GO:0004930,GO:0004871,GO:0060089,GO:0038023,GO:0004872,GO:0007165,GO:0023052,GO:0044700,GO:0003674,GO:0007154,GO:0050794,GO:0050789,GO:0065007	protein binding,binding,membrane part,single-organism process,single-organism cellular process,integral to membrane,cellular response to stimulus,intrinsic to membrane,membrane,cellular process,biological_process,response to stimulus,cellular_component,G-protein coupled receptor signaling pathway,cell surface receptor signaling pathway,transmembrane signaling receptor activity,G-protein coupled r…	chx04540,chx04728,chx05012,chx04020,chx05032,chx04080,chx05030,chx05031,chx04024,chx05034	Gap junction,Dopaminergic synapse,Parkinson's disease,Calcium signaling pathway,Morphine addiction,Neuroactive ligand-receptor interaction,Cocaine addiction,Amphetamine addiction,cAMP signaling pathway,Alcoholism
TCONS_01566879	XLOC_742050	-	2369	0.747796	0.409413	0.869088	0.02915	0.786881	cis	100860825	CHI3L1	chitinase 3-like 1 (cartilage glycoprotein-39)%2C transcript variant X2	GO:0016798,GO:0004553,GO:0016787,GO:0005488,GO:0005975,GO:0071704,GO:0044238,GO:0044260,GO:0003723,GO:0006397,GO:1901363,GO:0097159,GO:0043170,GO:0044237,GO:0005634,GO:0008152,GO:0016071,GO:1901360,GO:0034641,GO:0009987,GO:0008150,GO:0046483,GO:0006725,GO:0003824,GO:0006807,GO:0005575,GO:0006139,GO:0005737,GO:0090304,GO:0006396,GO:0043231,GO:0043227,GO:0005622,GO:0005623,GO:0044464,GO:0044424,GO:…	hydrolase activity, acting on glycosyl bonds,hydrolase activity, hydrolyzing O-glycosyl compounds,hydrolase activity,binding,carbohydrate metabolic process,organic substance metabolic process,primary metabolic process,cellular macromolecule metabolic process,RNA binding,mRNA processing,heterocyclic compound binding,organic cyclic compound binding,macromolecule metabolic process,cellular metabolic…	chx04022,chx05032,chx04080,chx04024	cGMP-PKG signaling pathway,Morphine addiction,Neuroactive ligand-receptor interaction,cAMP signaling pathway
TCONS_01566879	XLOC_742050	-	2369	0.747796	0.409413	0.869088	0.02915	0.786881	cis	102181801	ADORA1	adenosine A1 receptor%2C transcript variant X1	GO:0008121,GO:0016681,GO:0005215,GO:0015075,GO:0016679,GO:0022891,GO:0022892,GO:0022857,GO:0022890,GO:0008324,GO:0044425,GO:0044699,GO:0044763,GO:0015077,GO:0016021,GO:0051716,GO:0031224,GO:0008152,GO:0016020,GO:0009987,GO:0008150,GO:0050896,GO:0003824,GO:0005575,GO:0007186,GO:0015078,GO:0044710,GO:0007166,GO:0004888,GO:0004930,GO:0016491,GO:0004871,GO:0060089,GO:0038023,GO:0004872,GO:0055114,GO:…	ubiquinol-cytochrome-c reductase activity,oxidoreductase activity, acting on diphenols and related substances as donors, cytochrome as acceptor,transporter activity,ion transmembrane transporter activity,oxidoreductase activity, acting on diphenols and related substances as donors,substrate-specific transmembrane transporter activity,substrate-specific transporter activity,transmembrane transport…	chx04022,chx05032,chx04080,chx04024	cGMP-PKG signaling pathway,Morphine addiction,Neuroactive ligand-receptor interaction,cAMP signaling pathway
TCONS_01566879	XLOC_742050	-	2369	0.747796	0.409413	0.869088	0.02915	0.786881	cis	102182713	MYBPH	myosin binding protein H	GO:0005515,GO:0005488,GO:0018995,GO:0043245,GO:0043657,GO:0044215,GO:0044216,GO:0044217,GO:0005576,GO:0005575,GO:0044421,GO:0003674	protein binding,binding,host,extraorganismal space,host cell,other organism,other organism cell,other organism part,extracellular region,cellular_component,extracellular region part,molecular_function	chx04022,chx05032,chx04080,chx04024	cGMP-PKG signaling pathway,Morphine addiction,Neuroactive ligand-receptor interaction,cAMP signaling pathway
TCONS_01566879	XLOC_742050	-	2369	0.747796	0.409413	0.869088	0.02915	0.786881	cis	102187789	BTG2	BTG family%2C member 2	--	--	chx03018	RNA degradation
TCONS_02171437	XLOC_1096522	-	1662	0.244469	0.565028	-1.20867	0.03145	0.82035	cis	102184672	KLF7	Kruppel-like factor 7 (ubiquitous)%2C transcript variant X2	GO:0007155,GO:0022610,GO:0044699,GO:0044763,GO:0009987,GO:0008150	cell adhesion,biological adhesion,single-organism process,single-organism cellular process,cellular process,biological_process	--	--
TCONS_01522130	XLOC_767346	-	450	3.52297	6.716	-0.930811	0.0322	0.829659	cis	102184834	CACNA1E	calcium channel%2C voltage-dependent%2C R type%2C alpha 1E subunit	GO:0006810,GO:0051234,GO:0051179,GO:0005216,GO:0022838,GO:0015267,GO:0022803,GO:0005215,GO:0015075,GO:0022891,GO:0022892,GO:0022857,GO:0044765,GO:0055085,GO:0006811,GO:0044425,GO:0044699,GO:0044763,GO:0016021,GO:0031224,GO:0016020,GO:0009987,GO:0008150,GO:0005575,GO:0003674	transport,establishment of localization,localization,ion channel activity,substrate-specific channel activity,channel activity,passive transmembrane transporter activity,transporter activity,ion transmembrane transporter activity,substrate-specific transmembrane transporter activity,substrate-specific transporter activity,transmembrane transporter activity,single-organism transport,transmembrane …	chx04010,chx04020,chx04930	MAPK signaling pathway,Calcium signaling pathway,Type II diabetes mellitus
TCONS_02646799	XLOC_1293475	-	5659	1.83243	1.33344	0.458605	0.03235	0.830383	cis	102180165	PSMD6	proteasome 26S subunit%2C non-ATPase 6	GO:0005515,GO:0005488,GO:0003674	protein binding,binding,molecular_function	chx05169,chx03050	Epstein-Barr virus infection,Proteasome
TCONS_02646799	XLOC_1293475	-	5659	1.83243	1.33344	0.458605	0.03235	0.830383	cis	102191746	ATXN7	ataxin 7	GO:0007218,GO:0044699,GO:0044763,GO:0051716,GO:0016020,GO:0009987,GO:0008150,GO:0050896,GO:0005575,GO:0007186,GO:0007166,GO:0007165,GO:0023052,GO:0044700,GO:0007154,GO:0050794,GO:0050789,GO:0065007	neuropeptide signaling pathway,single-organism process,single-organism cellular process,cellular response to stimulus,membrane,cellular process,biological_process,response to stimulus,cellular_component,G-protein coupled receptor signaling pathway,cell surface receptor signaling pathway,signal transduction,signaling,single organism signaling,cell communication,regulation of cellular process,regul…	chx05169,chx03050	Epstein-Barr virus infection,Proteasome
TCONS_02184038	XLOC_1011065	-	494	1.75415	0.392534	2.15988	0.03275	0.831829	cis	102182074	FIGN	fidgetin	GO:0004386,GO:0017111,GO:0016462,GO:0016818,GO:0006281,GO:0016817,GO:0006974,GO:0017076,GO:0033554,GO:0032553,GO:0000166,GO:1901265,GO:0032555,GO:0036094,GO:0006259,GO:0006310,GO:0035639,GO:0001883,GO:0032549,GO:0032550,GO:0001882,GO:0009378,GO:0043168,GO:0016887,GO:0006950,GO:0016787,GO:0030554,GO:0044419,GO:0003678,GO:0005524,GO:0032559,GO:0005488,GO:0071704,GO:0044238,GO:0003968,GO:0051704,GO:…	helicase activity,nucleoside-triphosphatase activity,pyrophosphatase activity,hydrolase activity, acting on acid anhydrides, in phosphorus-containing anhydrides,DNA repair,hydrolase activity, acting on acid anhydrides,response to DNA damage stimulus,purine nucleotide binding,cellular response to stress,ribonucleotide binding,nucleotide binding,nucleoside phosphate binding,purine ribonucleotide bi…	--	--
TCONS_02498430	XLOC_1201168	-	4025	4.13803	5.58205	-0.431852	0.033	0.835436	cis	102177755	STXBP6	syntaxin binding protein 6 (amisyn)	GO:0006810,GO:0051234,GO:0051179,GO:0016192,GO:0044425,GO:0016021,GO:0031224,GO:0016020,GO:0008150,GO:0005576,GO:0005575	transport,establishment of localization,localization,vesicle-mediated transport,membrane part,integral to membrane,intrinsic to membrane,membrane,biological_process,extracellular region,cellular_component	--	--
TCONS_03700065	XLOC_1812894	-	873	4.10365	6.26672	-0.610801	0.03435	0.851961	cis	100860748	LOC100860748	hyaluronidase PH-20	GO:0004415,GO:0015929,GO:0016798,GO:0004553,GO:0016787,GO:0005975,GO:0071704,GO:0044238,GO:0008152,GO:0008150,GO:0003824,GO:0003674	hyalurononglucosaminidase activity,hexosaminidase activity,hydrolase activity, acting on glycosyl bonds,hydrolase activity, hydrolyzing O-glycosyl compounds,hydrolase activity,carbohydrate metabolic process,organic substance metabolic process,primary metabolic process,metabolic process,biological_process,catalytic activity,molecular_function	chx00531,chx01100	Glycosaminoglycan degradation,Metabolic pathways
TCONS_03700065	XLOC_1812894	-	873	4.10365	6.26672	-0.610801	0.03435	0.851961	cis	102168417	LOC102168417	hyaluronidase-4-like	GO:0004415,GO:0015929,GO:0016798,GO:0004553,GO:0016787,GO:0005515,GO:0005488,GO:0005975,GO:0071704,GO:0044238,GO:0008152,GO:0008150,GO:0003824,GO:0003674	hyalurononglucosaminidase activity,hexosaminidase activity,hydrolase activity, acting on glycosyl bonds,hydrolase activity, hydrolyzing O-glycosyl compounds,hydrolase activity,protein binding,binding,carbohydrate metabolic process,organic substance metabolic process,primary metabolic process,metabolic process,biological_process,catalytic activity,molecular_function	chx00531,chx01100	Glycosaminoglycan degradation,Metabolic pathways
TCONS_03700065	XLOC_1812894	-	873	4.10365	6.26672	-0.610801	0.03435	0.851961	cis	102189274	HYAL4	hyaluronoglucosaminidase 4	GO:0004415,GO:0015929,GO:0042908,GO:0042910,GO:0042919,GO:0042925,GO:0016798,GO:0004553,GO:0006810,GO:0051234,GO:0051179,GO:0016787,GO:0015718,GO:0005515,GO:0005215,GO:0005488,GO:0071702,GO:0005975,GO:0044765,GO:0071704,GO:0006811,GO:0044238,GO:0044425,GO:0044699,GO:0015849,GO:0046942,GO:0015711,GO:0016021,GO:0031224,GO:0008152,GO:0016020,GO:0008150,GO:0006820,GO:0003824,GO:0005575,GO:0003674	hyalurononglucosaminidase activity,hexosaminidase activity,xenobiotic transport,xenobiotic transporter activity,benzoate transport,benzoate transporter activity,hydrolase activity, acting on glycosyl bonds,hydrolase activity, hydrolyzing O-glycosyl compounds,transport,establishment of localization,localization,hydrolase activity,monocarboxylic acid transport,protein binding,transporter activity,b…	chx00531,chx01100	Glycosaminoglycan degradation,Metabolic pathways
TCONS_04809391	XLOC_2249299	-	942	1.94961	1.06462	0.872845	0.03465	0.857569	cis	102183327	NKAIN2	Na+/K+ transporting ATPase interacting 2%2C transcript variant X2	GO:0005488,GO:0008270,GO:0043167,GO:0046914,GO:0046872,GO:0043169,GO:0003674	binding,zinc ion binding,ion binding,transition metal ion binding,metal ion binding,cation binding,molecular_function	--	--
TCONS_00146037	XLOC_080674	-	949	0.755487	0.298688	1.33877	0.03605	0.871772	cis	102181674	ETFB	electron-transfer-flavoprotein%2C beta polypeptide	GO:0044425,GO:0016021,GO:0031224,GO:0016020,GO:0005575	membrane part,integral to membrane,intrinsic to membrane,membrane,cellular_component	--	--
TCONS_00146037	XLOC_080674	-	949	0.755487	0.298688	1.33877	0.03605	0.871772	cis	102181944	NKG7	natural killer cell granule protein 7	GO:0044425,GO:0016021,GO:0031224,GO:0016020,GO:0005575	membrane part,integral to membrane,intrinsic to membrane,membrane,cellular_component	--	--
TCONS_00146037	XLOC_080674	-	949	0.755487	0.298688	1.33877	0.03605	0.871772	cis	102182217	LIM2	lens intrinsic membrane protein 2%2C 19kDa	GO:0044425,GO:0016021,GO:0031224,GO:0016020,GO:0005575	membrane part,integral to membrane,intrinsic to membrane,membrane,cellular_component	--	--
TCONS_00146037	XLOC_080674	-	949	0.755487	0.298688	1.33877	0.03605	0.871772	cis	102182495	SIGLEC10	sialic acid binding Ig-like lectin 10	GO:0017111,GO:0016462,GO:0016818,GO:0016817,GO:0017076,GO:0032553,GO:0003924,GO:0000166,GO:1901265,GO:0032561,GO:0032555,GO:0019001,GO:0036094,GO:0006810,GO:0051234,GO:0051179,GO:0035639,GO:0046434,GO:0001883,GO:0032549,GO:0032550,GO:1901136,GO:0005789,GO:0042175,GO:0001882,GO:0044432,GO:0005047,GO:0005785,GO:0005525,GO:0043168,GO:0006184,GO:1901069,GO:0006152,GO:0009143,GO:0009146,GO:0009154,GO:…	nucleoside-triphosphatase activity,pyrophosphatase activity,hydrolase activity, acting on acid anhydrides, in phosphorus-containing anhydrides,hydrolase activity, acting on acid anhydrides,purine nucleotide binding,ribonucleotide binding,GTPase activity,nucleotide binding,nucleoside phosphate binding,guanyl ribonucleotide binding,purine ribonucleotide binding,guanyl nucleotide binding,small molec…	--	--
TCONS_00146037	XLOC_080674	-	949	0.755487	0.298688	1.33877	0.03605	0.871772	cis	102183315	ZNF175	zinc finger protein 175	GO:0004424,GO:0016836,GO:0016835,GO:0000105,GO:0006547,GO:0052803,GO:0005488,GO:0071704,GO:0016829,GO:0044238,GO:1901607,GO:0044260,GO:0044283,GO:1901564,GO:0043167,GO:1901363,GO:0097159,GO:0044711,GO:0043170,GO:1901566,GO:0044237,GO:0008652,GO:0008152,GO:1901605,GO:1901360,GO:0034641,GO:0009987,GO:0008150,GO:0044281,GO:0046483,GO:0006725,GO:0003824,GO:0006807,GO:0005575,GO:0016053,GO:0046394,GO:…	imidazoleglycerol-phosphate dehydratase activity,hydro-lyase activity,carbon-oxygen lyase activity,histidine biosynthetic process,histidine metabolic process,imidazole-containing compound metabolic process,binding,organic substance metabolic process,lyase activity,primary metabolic process,alpha-amino acid biosynthetic process,cellular macromolecule metabolic process,small molecule biosynthetic p…	--	--
TCONS_00146037	XLOC_080674	-	949	0.755487	0.298688	1.33877	0.03605	0.871772	cis	102183591	VSIG10L	V-set and immunoglobulin domain containing 10 like	GO:0016020,GO:0005575	membrane,cellular_component	--	--
TCONS_00146037	XLOC_080674	-	949	0.755487	0.298688	1.33877	0.03605	0.871772	cis	102183867	CLDND2	claudin domain containing 2	GO:0044425,GO:0016021,GO:0031224,GO:0016020,GO:0005575	membrane part,integral to membrane,intrinsic to membrane,membrane,cellular_component	--	--
TCONS_00146037	XLOC_080674	-	949	0.755487	0.298688	1.33877	0.03605	0.871772	cis	102184711	LOC102184711	sialic acid-binding Ig-like lectin 13	GO:0035438,GO:0017076,GO:0032553,GO:0000166,GO:1901265,GO:0032561,GO:0032555,GO:0030551,GO:0019001,GO:0036094,GO:0043168,GO:0005488,GO:0043167,GO:1901363,GO:0097159,GO:0003674	cyclic-di-GMP binding,purine nucleotide binding,ribonucleotide binding,nucleotide binding,nucleoside phosphate binding,guanyl ribonucleotide binding,purine ribonucleotide binding,cyclic nucleotide binding,guanyl nucleotide binding,small molecule binding,anion binding,binding,ion binding,heterocyclic compound binding,organic cyclic compound binding,molecular_function	--	--
TCONS_00146037	XLOC_080674	-	949	0.755487	0.298688	1.33877	0.03605	0.871772	cis	102184990	LOC102184990	sialic acid-binding Ig-like lectin 6	GO:0044425,GO:0016021,GO:0031224,GO:0016020,GO:0005575	membrane part,integral to membrane,intrinsic to membrane,membrane,cellular_component	--	--
TCONS_00146037	XLOC_080674	-	949	0.755487	0.298688	1.33877	0.03605	0.871772	cis	106503919	LOC106503919	chromosome unknown open reading frame%2C human C19orf84	GO:0044425,GO:0016021,GO:0031224,GO:0016020,GO:0005575	membrane part,integral to membrane,intrinsic to membrane,membrane,cellular_component	--	--
TCONS_02619447	XLOC_1284300	-	729	0.179174	0.754956	-2.07503	0.03665	0.875633	cis	102180544	IRAK2	interleukin-1 receptor-associated kinase 2%2C transcript variant X2	GO:0017076,GO:0032553,GO:0000166,GO:1901265,GO:0032555,GO:0036094,GO:0006464,GO:0036211,GO:0043412,GO:0035639,GO:0001883,GO:0032549,GO:0032550,GO:0001882,GO:0043168,GO:0006796,GO:0030554,GO:0006793,GO:0005515,GO:0044267,GO:0016301,GO:0006468,GO:0005524,GO:0032559,GO:0019538,GO:0016773,GO:0016310,GO:0005488,GO:0004672,GO:0071704,GO:0044238,GO:0044260,GO:0016772,GO:0044699,GO:0043167,GO:1901363,GO:…	purine nucleotide binding,ribonucleotide binding,nucleotide binding,nucleoside phosphate binding,purine ribonucleotide binding,small molecule binding,cellular protein modification process,protein modification process,macromolecule modification,purine ribonucleoside triphosphate binding,purine nucleoside binding,ribonucleoside binding,purine ribonucleoside binding,nucleoside binding,anion binding,…	chx04210,chx05152,chx04722	Apoptosis,Tuberculosis,Neurotrophin signaling pathway
TCONS_02619447	XLOC_1284300	-	729	0.179174	0.754956	-2.07503	0.03665	0.875633	cis	102180975	BRK1	BRICK1%2C SCAR/WAVE actin-nucleating complex subunit	GO:0071203,GO:0005198,GO:0019012,GO:0043234,GO:0044423,GO:0032991,GO:0005575,GO:0044444,GO:0005737,GO:0019031,GO:0036338,GO:0005622,GO:0005623,GO:0044464,GO:0044424,GO:0003674	WASH complex,structural molecule activity,virion,protein complex,virion part,macromolecular complex,cellular_component,cytoplasmic part,cytoplasm,viral envelope,viral membrane,intracellular,cell,cell part,intracellular part,molecular_function	chx04810	Regulation of actin cytoskeleton
TCONS_02619447	XLOC_1284300	-	729	0.179174	0.754956	-2.07503	0.03665	0.875633	cis	102181247	FANCD2OS	FANCD2 opposite strand	GO:0006464,GO:0036211,GO:0043412,GO:0044267,GO:0019538,GO:0071704,GO:0044238,GO:0044260,GO:0043170,GO:0044237,GO:0008152,GO:0009987,GO:0008150	cellular protein modification process,protein modification process,macromolecule modification,cellular protein metabolic process,protein metabolic process,organic substance metabolic process,primary metabolic process,cellular macromolecule metabolic process,macromolecule metabolic process,cellular metabolic process,metabolic process,cellular process,biological_process	--	--
TCONS_02619447	XLOC_1284300	-	729	0.179174	0.754956	-2.07503	0.03665	0.875633	cis	102181544	FANCD2	Fanconi anemia%2C complementation group D2%2C transcript variant X1	GO:0006281,GO:0006974,GO:0033554,GO:0006259,GO:0006950,GO:0071704,GO:0044238,GO:0044260,GO:0044699,GO:0043170,GO:0044763,GO:0044237,GO:0051716,GO:0008152,GO:1901360,GO:0034641,GO:0009987,GO:0008150,GO:0046483,GO:0006725,GO:0050896,GO:0006807,GO:0006139,GO:0090304	DNA repair,response to DNA damage stimulus,cellular response to stress,DNA metabolic process,response to stress,organic substance metabolic process,primary metabolic process,cellular macromolecule metabolic process,single-organism process,macromolecule metabolic process,single-organism cellular process,cellular metabolic process,cellular response to stimulus,metabolic process,organic cyclic compo…	chx03460	Fanconi anemia pathway
TCONS_02619447	XLOC_1284300	-	729	0.179174	0.754956	-2.07503	0.03665	0.875633	cis	102181997	EMC3	ER membrane protein complex subunit 3	GO:0016020,GO:0005575	membrane,cellular_component	--	--
TCONS_02619447	XLOC_1284300	-	729	0.179174	0.754956	-2.07503	0.03665	0.875633	cis	102182264	CRELD1	cysteine-rich with EGF-like domains 1%2C transcript variant X2	GO:0005488,GO:0043167,GO:0046872,GO:0043169,GO:0003674,GO:0005509	binding,ion binding,metal ion binding,cation binding,molecular_function,calcium ion binding	--	--
TCONS_02619447	XLOC_1284300	-	729	0.179174	0.754956	-2.07503	0.03665	0.875633	cis	102182921	VHL	von Hippel-Lindau tumor suppressor%2C E3 ubiquitin protein ligase	GO:0017076,GO:0032553,GO:0000166,GO:1901265,GO:0032555,GO:0036094,GO:0006464,GO:0036211,GO:0043412,GO:0035639,GO:0001883,GO:0032549,GO:0032550,GO:0001882,GO:0043168,GO:0006796,GO:0030554,GO:0006793,GO:0005515,GO:0044267,GO:0016301,GO:0006468,GO:0005524,GO:0032559,GO:0019538,GO:0016773,GO:0016310,GO:0005488,GO:0004672,GO:0071704,GO:0044238,GO:0044260,GO:0016772,GO:0044699,GO:0043167,GO:1901363,GO:…	purine nucleotide binding,ribonucleotide binding,nucleotide binding,nucleoside phosphate binding,purine ribonucleotide binding,small molecule binding,cellular protein modification process,protein modification process,macromolecule modification,purine ribonucleoside triphosphate binding,purine nucleoside binding,ribonucleoside binding,purine ribonucleoside binding,nucleoside binding,anion binding,…	chx04120,chx05211,chx04066,chx05200	Ubiquitin mediated proteolysis,Renal cell carcinoma,HIF-1 signaling pathway,Pathways in cancer
TCONS_02619447	XLOC_1284300	-	729	0.179174	0.754956	-2.07503	0.03665	0.875633	cis	102183111	JAGN1	jagunal homolog 1	GO:0007029,GO:0005789,GO:0042175,GO:0044432,GO:0005783,GO:0012505,GO:0044425,GO:0044699,GO:0044763,GO:0016020,GO:0009987,GO:0008150,GO:0031090,GO:0005575,GO:0044444,GO:0005737,GO:0043231,GO:0043227,GO:0016043,GO:0005622,GO:0071840,GO:0005623,GO:0044464,GO:0044424,GO:0043229,GO:0043226,GO:0006996,GO:0044446,GO:0044422	endoplasmic reticulum organization,endoplasmic reticulum membrane,nuclear outer membrane-endoplasmic reticulum membrane network,endoplasmic reticulum part,endoplasmic reticulum,endomembrane system,membrane part,single-organism process,single-organism cellular process,membrane,cellular process,biological_process,organelle membrane,cellular_component,cytoplasmic part,cytoplasm,intracellular membran…	chx04120,chx05211,chx04066,chx05200	Ubiquitin mediated proteolysis,Renal cell carcinoma,HIF-1 signaling pathway,Pathways in cancer
TCONS_02619447	XLOC_1284300	-	729	0.179174	0.754956	-2.07503	0.03665	0.875633	cis	102183189	PRRT3	proline-rich transmembrane protein 3	GO:0006464,GO:0036211,GO:0043412,GO:0044267,GO:0019538,GO:0071704,GO:0044238,GO:0044260,GO:0043170,GO:0044237,GO:0008152,GO:0009987,GO:0008150	cellular protein modification process,protein modification process,macromolecule modification,cellular protein metabolic process,protein metabolic process,organic substance metabolic process,primary metabolic process,cellular macromolecule metabolic process,macromolecule metabolic process,cellular metabolic process,metabolic process,cellular process,biological_process	--	--
TCONS_02619447	XLOC_1284300	-	729	0.179174	0.754956	-2.07503	0.03665	0.875633	cis	102183371	CIDEC	cell death-inducing DFFA-like effector c%2C transcript variant X1	GO:0006915,GO:0012501,GO:0008219,GO:0016265,GO:0044699,GO:0044763,GO:0009987,GO:0008150,GO:0005575,GO:0005622,GO:0005623,GO:0044464	apoptotic process,programmed cell death,cell death,death,single-organism process,single-organism cellular process,cellular process,biological_process,cellular_component,intracellular,cell,cell part	--	--
TCONS_02619447	XLOC_1284300	-	729	0.179174	0.754956	-2.07503	0.03665	0.875633	cis	102183463	IL17RC	interleukin 17 receptor C	GO:0008443,GO:0003872,GO:0005945,GO:0019200,GO:0016301,GO:0006096,GO:1901575,GO:0019318,GO:0005996,GO:0016773,GO:0005975,GO:0006007,GO:0019320,GO:0071704,GO:0046365,GO:0009056,GO:0006006,GO:0044724,GO:0044238,GO:0016052,GO:0044445,GO:0005829,GO:0016772,GO:0044237,GO:0043234,GO:0008152,GO:0009987,GO:0008150,GO:0032991,GO:0003824,GO:0006091,GO:0005575,GO:0044444,GO:0005737,GO:0044723,GO:0016740,GO:…	phosphofructokinase activity,6-phosphofructokinase activity,6-phosphofructokinase complex,carbohydrate kinase activity,kinase activity,glycolysis,organic substance catabolic process,hexose metabolic process,monosaccharide metabolic process,phosphotransferase activity, alcohol group as acceptor,carbohydrate metabolic process,glucose catabolic process,hexose catabolic process,organic substance meta…	--	--
TCONS_02619447	XLOC_1284300	-	729	0.179174	0.754956	-2.07503	0.03665	0.875633	cis	102183735	IL17RE	interleukin 17 receptor E	GO:0008443,GO:0003872,GO:0005945,GO:0019200,GO:0016301,GO:0006096,GO:1901575,GO:0019318,GO:0005996,GO:0016773,GO:0005975,GO:0006007,GO:0019320,GO:0071704,GO:0046365,GO:0009056,GO:0006006,GO:0044724,GO:0044238,GO:0016052,GO:0044445,GO:0005829,GO:0016772,GO:0044237,GO:0043234,GO:0008152,GO:0009987,GO:0008150,GO:0032991,GO:0003824,GO:0006091,GO:0005575,GO:0044444,GO:0005737,GO:0044723,GO:0016740,GO:…	phosphofructokinase activity,6-phosphofructokinase activity,6-phosphofructokinase complex,carbohydrate kinase activity,kinase activity,glycolysis,organic substance catabolic process,hexose metabolic process,monosaccharide metabolic process,phosphotransferase activity, alcohol group as acceptor,carbohydrate metabolic process,glucose catabolic process,hexose catabolic process,organic substance meta…	--	--
TCONS_02619447	XLOC_1284300	-	729	0.179174	0.754956	-2.07503	0.03665	0.875633	cis	102184008	RPUSD3	RNA pseudouridylate synthase domain containing 3%2C transcript variant X2	GO:0043412,GO:0009982,GO:0001522,GO:0016866,GO:0005488,GO:0071704,GO:0044238,GO:0044260,GO:0003723,GO:1901363,GO:0097159,GO:0043170,GO:0044237,GO:0008152,GO:0009451,GO:1901360,GO:0034641,GO:0009987,GO:0008150,GO:0046483,GO:0006725,GO:0003824,GO:0016853,GO:0006807,GO:0006139,GO:0090304,GO:0003676,GO:0003674,GO:0016070	macromolecule modification,pseudouridine synthase activity,pseudouridine synthesis,intramolecular transferase activity,binding,organic substance metabolic process,primary metabolic process,cellular macromolecule metabolic process,RNA binding,heterocyclic compound binding,organic cyclic compound binding,macromolecule metabolic process,cellular metabolic process,metabolic process,RNA modification,o…	--	--
TCONS_02619447	XLOC_1284300	-	729	0.179174	0.754956	-2.07503	0.03665	0.875633	cis	102184009	LOC102184009	tubulin monoglycylase TTLL3	GO:0006464,GO:0036211,GO:0043412,GO:0044267,GO:0019538,GO:0071704,GO:0044238,GO:0044260,GO:0043170,GO:0044237,GO:0008152,GO:0009987,GO:0008150	cellular protein modification process,protein modification process,macromolecule modification,cellular protein metabolic process,protein metabolic process,organic substance metabolic process,primary metabolic process,cellular macromolecule metabolic process,macromolecule metabolic process,cellular metabolic process,metabolic process,cellular process,biological_process	--	--
TCONS_01817449	XLOC_910648	-	1336	0.242419	1.08039	-2.15598	0.0391	0.901654	cis	102168291	LOC102168291	vomeronasal type-1 receptor 3-like	GO:0016503,GO:0050909,GO:0007606,GO:0007600,GO:0050877,GO:0003008,GO:0044707,GO:0032501,GO:0044425,GO:0044699,GO:0044763,GO:0016021,GO:0051716,GO:0031224,GO:0016020,GO:0009987,GO:0008150,GO:0050896,GO:0005575,GO:0007186,GO:0007166,GO:0004888,GO:0004930,GO:0004871,GO:0060089,GO:0038023,GO:0004872,GO:0007165,GO:0023052,GO:0044700,GO:0003674,GO:0007154,GO:0050794,GO:0050789,GO:0065007	pheromone receptor activity,sensory perception of taste,sensory perception of chemical stimulus,sensory perception,neurological system process,system process,single-multicellular organism process,multicellular organismal process,membrane part,single-organism process,single-organism cellular process,integral to membrane,cellular response to stimulus,intrinsic to membrane,membrane,cellular process,…	--	--
TCONS_01817449	XLOC_910648	-	1336	0.242419	1.08039	-2.15598	0.0391	0.901654	cis	102169898	LOC102169898	zinc finger and SCAN domain-containing protein 5B-like	GO:0006281,GO:0006974,GO:0033554,GO:0006259,GO:0006950,GO:0005488,GO:0071704,GO:0044238,GO:0044260,GO:0008270,GO:0044699,GO:0043167,GO:0043170,GO:0044763,GO:0044237,GO:0051716,GO:0005634,GO:0008152,GO:1901360,GO:0034641,GO:0046914,GO:0009987,GO:0008150,GO:0046483,GO:0006725,GO:0050896,GO:0006807,GO:0005575,GO:0006139,GO:0090304,GO:0043231,GO:0043227,GO:0005622,GO:0001071,GO:0003700,GO:0005623,GO:…	DNA repair,response to DNA damage stimulus,cellular response to stress,DNA metabolic process,response to stress,binding,organic substance metabolic process,primary metabolic process,cellular macromolecule metabolic process,zinc ion binding,single-organism process,ion binding,macromolecule metabolic process,single-organism cellular process,cellular metabolic process,cellular response to stimulus,n…	--	--
TCONS_01817449	XLOC_910648	-	1336	0.242419	1.08039	-2.15598	0.0391	0.901654	cis	102170173	NLRP5	NLR family%2C pyrin domain containing 5	GO:0017111,GO:0016462,GO:0016818,GO:0016817,GO:0017076,GO:0032553,GO:0000166,GO:1901265,GO:0032555,GO:0036094,GO:0035639,GO:0001883,GO:0032549,GO:0032550,GO:0001882,GO:0043168,GO:0016887,GO:0016787,GO:0016851,GO:0051002,GO:0051003,GO:0030554,GO:0015995,GO:0015994,GO:0015979,GO:0005524,GO:0032559,GO:0006779,GO:0051188,GO:0046148,GO:0006778,GO:0005488,GO:0042440,GO:0033014,GO:0051186,GO:0071704,GO:…	nucleoside-triphosphatase activity,pyrophosphatase activity,hydrolase activity, acting on acid anhydrides, in phosphorus-containing anhydrides,hydrolase activity, acting on acid anhydrides,purine nucleotide binding,ribonucleotide binding,nucleotide binding,nucleoside phosphate binding,purine ribonucleotide binding,small molecule binding,purine ribonucleoside triphosphate binding,purine nucleoside…	--	--
TCONS_01817449	XLOC_910648	-	1336	0.242419	1.08039	-2.15598	0.0391	0.901654	cis	102170455	NLRP8	NLR family%2C pyrin domain containing 8	GO:0019072,GO:0004386,GO:0017111,GO:0016462,GO:0016818,GO:0016817,GO:0019073,GO:0019058,GO:0006810,GO:0051234,GO:0006259,GO:0051179,GO:0006323,GO:0016787,GO:0019068,GO:0005515,GO:0019067,GO:0044419,GO:0071103,GO:0016032,GO:0015031,GO:0045184,GO:0009306,GO:0005488,GO:0071702,GO:0033036,GO:0044403,GO:0044764,GO:0008104,GO:0044765,GO:0071704,GO:0048610,GO:0044238,GO:0051704,GO:0003724,GO:0044260,GO:…	viral genome packaging,helicase activity,nucleoside-triphosphatase activity,pyrophosphatase activity,hydrolase activity, acting on acid anhydrides, in phosphorus-containing anhydrides,hydrolase activity, acting on acid anhydrides,viral DNA genome packaging,viral infectious cycle,transport,establishment of localization,DNA metabolic process,localization,DNA packaging,hydrolase activity,virion asse…	--	--
TCONS_01817449	XLOC_910648	-	1336	0.242419	1.08039	-2.15598	0.0391	0.901654	cis	102170726	NLRP13	NLR family%2C pyrin domain containing 13	GO:0005515,GO:0005488,GO:0003674	protein binding,binding,molecular_function	--	--
TCONS_01817449	XLOC_910648	-	1336	0.242419	1.08039	-2.15598	0.0391	0.901654	cis	102171004	LOC102171004	vomeronasal type-1 receptor 4-like	GO:0016503,GO:0050909,GO:0007606,GO:0007600,GO:0050877,GO:0003008,GO:0044707,GO:0032501,GO:0044425,GO:0044699,GO:0044763,GO:0016021,GO:0051716,GO:0031224,GO:0016020,GO:0009987,GO:0008150,GO:0050896,GO:0005575,GO:0007186,GO:0007166,GO:0004888,GO:0004930,GO:0004871,GO:0060089,GO:0038023,GO:0004872,GO:0007165,GO:0023052,GO:0044700,GO:0003674,GO:0007154,GO:0050794,GO:0050789,GO:0065007	pheromone receptor activity,sensory perception of taste,sensory perception of chemical stimulus,sensory perception,neurological system process,system process,single-multicellular organism process,multicellular organismal process,membrane part,single-organism process,single-organism cellular process,integral to membrane,cellular response to stimulus,intrinsic to membrane,membrane,cellular process,…	--	--
TCONS_01817449	XLOC_910648	-	1336	0.242419	1.08039	-2.15598	0.0391	0.901654	cis	102171271	LOC102171271	vomeronasal type-1 receptor 4-like	GO:0016503,GO:0050909,GO:0007606,GO:0007600,GO:0050877,GO:0003008,GO:0044707,GO:0032501,GO:0044425,GO:0044699,GO:0044763,GO:0016021,GO:0051716,GO:0031224,GO:0016020,GO:0009987,GO:0008150,GO:0050896,GO:0005575,GO:0007186,GO:0007166,GO:0004888,GO:0004930,GO:0004871,GO:0060089,GO:0038023,GO:0004872,GO:0007165,GO:0023052,GO:0044700,GO:0003674,GO:0007154,GO:0050794,GO:0050789,GO:0065007	pheromone receptor activity,sensory perception of taste,sensory perception of chemical stimulus,sensory perception,neurological system process,system process,single-multicellular organism process,multicellular organismal process,membrane part,single-organism process,single-organism cellular process,integral to membrane,cellular response to stimulus,intrinsic to membrane,membrane,cellular process,…	--	--
TCONS_01817449	XLOC_910648	-	1336	0.242419	1.08039	-2.15598	0.0391	0.901654	cis	102171541	LOC102171541	vomeronasal type-1 receptor 4-like	GO:0016503,GO:0071704,GO:0044238,GO:0044260,GO:0044425,GO:0044699,GO:0043170,GO:0044763,GO:0044237,GO:0016021,GO:0051716,GO:0031224,GO:0008152,GO:1901360,GO:0016020,GO:0034641,GO:0009987,GO:0008150,GO:0046483,GO:0006725,GO:0050896,GO:0006807,GO:0005575,GO:0007186,GO:0006139,GO:0090304,GO:0007166,GO:0004888,GO:0004930,GO:0004871,GO:0060089,GO:0038023,GO:0004872,GO:0060255,GO:0007165,GO:0023052,GO:…	pheromone receptor activity,organic substance metabolic process,primary metabolic process,cellular macromolecule metabolic process,membrane part,single-organism process,macromolecule metabolic process,single-organism cellular process,cellular metabolic process,integral to membrane,cellular response to stimulus,intrinsic to membrane,metabolic process,organic cyclic compound metabolic process,membr…	--	--
TCONS_01817449	XLOC_910648	-	1336	0.242419	1.08039	-2.15598	0.0391	0.901654	cis	102191077	LOC102191077	zinc finger and SCAN domain-containing protein 5B-like	GO:0006281,GO:0006974,GO:0033554,GO:0006259,GO:0006950,GO:0015979,GO:0009539,GO:0005488,GO:0071704,GO:0009523,GO:0044238,GO:0009521,GO:0044260,GO:0044425,GO:0008270,GO:0044699,GO:0034357,GO:0043167,GO:0043170,GO:0044763,GO:0044237,GO:0043234,GO:0009579,GO:0044436,GO:0051716,GO:0005634,GO:0008152,GO:1901360,GO:0016020,GO:0034641,GO:0046914,GO:0009987,GO:0008150,GO:0046483,GO:0006725,GO:0050896,GO:…	DNA repair,response to DNA damage stimulus,cellular response to stress,DNA metabolic process,response to stress,photosynthesis,photosystem II reaction center,binding,organic substance metabolic process,photosystem II,primary metabolic process,photosystem,cellular macromolecule metabolic process,membrane part,zinc ion binding,single-organism process,photosynthetic membrane,ion binding,macromolecul…	--	--
TCONS_01817449	XLOC_910648	-	1336	0.242419	1.08039	-2.15598	0.0391	0.901654	cis	102191644	LOC102191644	vomeronasal type-1 receptor 4-like	GO:0016503,GO:0050909,GO:0007606,GO:0007600,GO:0050877,GO:0003008,GO:0044707,GO:0032501,GO:0044425,GO:0044699,GO:0044763,GO:0016021,GO:0051716,GO:0031224,GO:0016020,GO:0009987,GO:0008150,GO:0050896,GO:0005575,GO:0007186,GO:0007166,GO:0004888,GO:0004930,GO:0004871,GO:0060089,GO:0038023,GO:0004872,GO:0007165,GO:0023052,GO:0044700,GO:0003674,GO:0007154,GO:0050794,GO:0050789,GO:0065007	pheromone receptor activity,sensory perception of taste,sensory perception of chemical stimulus,sensory perception,neurological system process,system process,single-multicellular organism process,multicellular organismal process,membrane part,single-organism process,single-organism cellular process,integral to membrane,cellular response to stimulus,intrinsic to membrane,membrane,cellular process,…	--	--
TCONS_01817449	XLOC_910648	-	1336	0.242419	1.08039	-2.15598	0.0391	0.901654	cis	106503163	LOC106503163	zinc finger and SCAN domain-containing protein 5B-like	GO:0006281,GO:0006974,GO:0033554,GO:0006259,GO:0006950,GO:0005515,GO:0005488,GO:0071704,GO:0044238,GO:0044260,GO:0008270,GO:0044699,GO:0043167,GO:0043170,GO:0044763,GO:0044237,GO:0051716,GO:0005634,GO:0008152,GO:1901360,GO:0034641,GO:0046914,GO:0009987,GO:0008150,GO:0046483,GO:0006725,GO:0050896,GO:0006807,GO:0005575,GO:0006139,GO:0090304,GO:0043231,GO:0043227,GO:0005622,GO:0005623,GO:0044464,GO:…	DNA repair,response to DNA damage stimulus,cellular response to stress,DNA metabolic process,response to stress,protein binding,binding,organic substance metabolic process,primary metabolic process,cellular macromolecule metabolic process,zinc ion binding,single-organism process,ion binding,macromolecule metabolic process,single-organism cellular process,cellular metabolic process,cellular respon…	--	--
TCONS_01817449	XLOC_910648	-	1336	0.242419	1.08039	-2.15598	0.0391	0.901654	cis	106503165	GALP	galanin-like peptide	GO:0005515,GO:0005179,GO:0005488,GO:0005102,GO:0005576,GO:0005575,GO:0003674	protein binding,hormone activity,binding,receptor binding,extracellular region,cellular_component,molecular_function	--	--
TCONS_01817449	XLOC_910648	-	1336	0.242419	1.08039	-2.15598	0.0391	0.901654	cis	106503166	ZNF444	zinc finger protein 444	GO:0005515,GO:0005488,GO:0003674	protein binding,binding,molecular_function	--	--
TCONS_01961607	XLOC_957527	-	886	0.502627	1.29659	-1.36717	0.0399	0.902062	cis	102168293	ATP5G1	ATP synthase%2C H+ transporting%2C mitochondrial Fo complex%2C subunit C1 (subunit 9)%2C transcript variant X1	GO:0006810,GO:0051234,GO:0051179,GO:0005215,GO:0015075,GO:0022891,GO:0022892,GO:0022857,GO:0044765,GO:0055085,GO:0006811,GO:0022890,GO:0008324,GO:0044425,GO:0044699,GO:0044763,GO:0015077,GO:0043234,GO:0016020,GO:0009987,GO:0008150,GO:0006812,GO:0032991,GO:0015988,GO:0015991,GO:0005575,GO:0015078,GO:0033177,GO:0034220,GO:0015672,GO:0016469,GO:0006818,GO:0015992,GO:0003674	transport,establishment of localization,localization,transporter activity,ion transmembrane transporter activity,substrate-specific transmembrane transporter activity,substrate-specific transporter activity,transmembrane transporter activity,single-organism transport,transmembrane transport,ion transport,inorganic cation transmembrane transporter activity,cation transmembrane transporter activity…	chx05012,chx05010,chx00190,chx05016,chx01100	Parkinson's disease,Alzheimer's disease,Oxidative phosphorylation,Huntington's disease,Metabolic pathways
TCONS_01955722	XLOC_946849	-	972	14.5993	19.6556	-0.429047	0.04015	0.902062	cis	102175611	GGNBP2	gametogenetin binding protein 2%2C transcript variant X2	GO:0016787,GO:0016814,GO:0005488,GO:0016810,GO:0008270,GO:0043167,GO:0046914,GO:0003824,GO:0046872,GO:0043169,GO:0003674	hydrolase activity,hydrolase activity, acting on carbon-nitrogen (but not peptide) bonds, in cyclic amidines,binding,hydrolase activity, acting on carbon-nitrogen (but not peptide) bonds,zinc ion binding,ion binding,transition metal ion binding,catalytic activity,metal ion binding,cation binding,molecular_function	--	--
TCONS_01955722	XLOC_946849	-	972	14.5993	19.6556	-0.429047	0.04015	0.902062	cis	102176160	DHRS11	dehydrogenase/reductase (SDR family) member 11	GO:0008152,GO:0008150,GO:0003824,GO:0016491,GO:0003674	metabolic process,biological_process,catalytic activity,oxidoreductase activity,molecular_function	--	--
TCONS_01955722	XLOC_946849	-	972	14.5993	19.6556	-0.429047	0.04015	0.902062	cis	102176456	MRM1	mitochondrial rRNA methyltransferase 1	GO:0000087,GO:0006464,GO:0036211,GO:0004725,GO:0006470,GO:0043412,GO:0004721,GO:0016311,GO:0000279,GO:0022403,GO:0016787,GO:0006796,GO:0006793,GO:0044267,GO:0016791,GO:0019538,GO:0005488,GO:0071704,GO:0042578,GO:0008173,GO:0044238,GO:0000278,GO:0044260,GO:0003723,GO:0044699,GO:1901363,GO:0097159,GO:0043170,GO:0044763,GO:0044237,GO:0008152,GO:1901360,GO:0007049,GO:0034641,GO:0009987,GO:0008150,GO:…	M phase of mitotic cell cycle,cellular protein modification process,protein modification process,protein tyrosine phosphatase activity,protein dephosphorylation,macromolecule modification,phosphoprotein phosphatase activity,dephosphorylation,M phase,cell cycle phase,hydrolase activity,phosphate-containing compound metabolic process,phosphorus metabolic process,cellular protein metabolic process,p…	--	--
TCONS_02396231	XLOC_1163588	-	329	0.628011	2.28707	-1.86464	0.04	0.902062	cis	102184197	DHX29	DEAH (Asp-Glu-Ala-His) box polypeptide 29	GO:0004386,GO:0017111,GO:0016462,GO:0016818,GO:0016817,GO:0017076,GO:0032553,GO:0000166,GO:1901265,GO:0032555,GO:0036094,GO:0006810,GO:0051234,GO:0051179,GO:0035639,GO:0001883,GO:0032549,GO:0032550,GO:0001882,GO:0008026,GO:0070035,GO:0043168,GO:0016887,GO:0016787,GO:0030554,GO:0042623,GO:0005524,GO:0032559,GO:0005488,GO:0043167,GO:1901363,GO:0097159,GO:0008150,GO:0003824,GO:0003676,GO:0003674	helicase activity,nucleoside-triphosphatase activity,pyrophosphatase activity,hydrolase activity, acting on acid anhydrides, in phosphorus-containing anhydrides,hydrolase activity, acting on acid anhydrides,purine nucleotide binding,ribonucleotide binding,nucleotide binding,nucleoside phosphate binding,purine ribonucleotide binding,small molecule binding,transport,establishment of localization,lo…	chx03018	RNA degradation
TCONS_02396231	XLOC_1163588	-	329	0.628011	2.28707	-1.86464	0.04	0.902062	cis	102184474	MCIDAS	multiciliate differentiation and DNA synthesis associated cell cycle protein	GO:0006259,GO:0006275,GO:0051052,GO:0071704,GO:0044238,GO:0044260,GO:0044699,GO:0043170,GO:0044763,GO:0044237,GO:0008152,GO:1901360,GO:0007049,GO:0034641,GO:0009987,GO:0008150,GO:0046483,GO:0006725,GO:0006807,GO:0006139,GO:0006260,GO:0090304,GO:0060255,GO:0080090,GO:2000112,GO:0010556,GO:0031326,GO:0009889,GO:0031323,GO:0019219,GO:0051171,GO:0019222,GO:0050794,GO:0050789,GO:1901576,GO:0065007,GO:…	DNA metabolic process,regulation of DNA replication,regulation of DNA metabolic process,organic substance metabolic process,primary metabolic process,cellular macromolecule metabolic process,single-organism process,macromolecule metabolic process,single-organism cellular process,cellular metabolic process,metabolic process,organic cyclic compound metabolic process,cell cycle,cellular nitrogen com…	chx03018	RNA degradation
TCONS_02396231	XLOC_1163588	-	329	0.628011	2.28707	-1.86464	0.04	0.902062	cis	102190356	SKIV2L2	superkiller viralicidic activity 2-like 2 (S. cerevisiae)	GO:0004386,GO:0017111,GO:0016462,GO:0016818,GO:0016817,GO:0017076,GO:0032553,GO:0000166,GO:1901265,GO:0032555,GO:0036094,GO:0006810,GO:0051234,GO:0051179,GO:0035639,GO:0001883,GO:0032549,GO:0032550,GO:0001882,GO:0008026,GO:0070035,GO:0043168,GO:0016887,GO:0016787,GO:0030554,GO:0042623,GO:0005524,GO:0032559,GO:0005488,GO:0043167,GO:1901363,GO:0097159,GO:0008150,GO:0003824,GO:0003676,GO:0003674,GO:…	helicase activity,nucleoside-triphosphatase activity,pyrophosphatase activity,hydrolase activity, acting on acid anhydrides, in phosphorus-containing anhydrides,hydrolase activity, acting on acid anhydrides,purine nucleotide binding,ribonucleotide binding,nucleotide binding,nucleoside phosphate binding,purine ribonucleotide binding,small molecule binding,transport,establishment of localization,lo…	chx03018	RNA degradation
TCONS_01961607	XLOC_957527	-	886	0.502627	1.29659	-1.36717	0.0399	0.902062	cis	102190637	IGF2BP1	insulin-like growth factor 2 mRNA binding protein 1%2C transcript variant X1	GO:0005488,GO:0003723,GO:1901363,GO:0097159,GO:0003676,GO:0003674	binding,RNA binding,heterocyclic compound binding,organic cyclic compound binding,nucleic acid binding,molecular_function	chx05206	MicroRNAs in cancer
TCONS_02396231	XLOC_1163588	-	329	0.628011	2.28707	-1.86464	0.04	0.902062	cis	102190642	CCNO	cyclin O	GO:0005634,GO:0005575,GO:0043231,GO:0043227,GO:0005622,GO:0005623,GO:0044464,GO:0044424,GO:0043229,GO:0043226	nucleus,cellular_component,intracellular membrane-bounded organelle,membrane-bounded organelle,intracellular,cell,cell part,intracellular part,intracellular organelle,organelle	--	--
TCONS_02396231	XLOC_1163588	-	329	0.628011	2.28707	-1.86464	0.04	0.902062	cis	102190911	GPX8	glutathione peroxidase 8 (putative)%2C transcript variant X3	GO:0004602,GO:0006950,GO:0006979,GO:0004601,GO:0016684,GO:0016209,GO:0008152,GO:0008150,GO:0050896,GO:0003824,GO:0044710,GO:0016491,GO:0055114,GO:0003674	glutathione peroxidase activity,response to stress,response to oxidative stress,peroxidase activity,oxidoreductase activity, acting on peroxide as acceptor,antioxidant activity,metabolic process,biological_process,response to stimulus,catalytic activity,single-organism metabolic process,oxidoreductase activity,oxidation-reduction process,molecular_function	chx00480,chx04918,chx00590	Glutathione metabolism,Thyroid hormone synthesis,Arachidonic acid metabolism
TCONS_01961607	XLOC_957527	-	886	0.502627	1.29659	-1.36717	0.0399	0.902062	cis	102190989	B4GALNT2	beta-1%2C4-N-acetyl-galactosaminyl transferase 2	GO:0006810,GO:0051234,GO:0051179,GO:0006464,GO:0036211,GO:0043412,GO:0005515,GO:0044267,GO:0019538,GO:0015031,GO:0045184,GO:0005488,GO:0071702,GO:0033036,GO:0008104,GO:0071704,GO:0016881,GO:0044238,GO:0016879,GO:0016874,GO:0044260,GO:0043170,GO:0044237,GO:0008152,GO:0009987,GO:0008150,GO:0003824,GO:0003674	transport,establishment of localization,localization,cellular protein modification process,protein modification process,macromolecule modification,protein binding,cellular protein metabolic process,protein metabolic process,protein transport,establishment of protein localization,binding,organic substance transport,macromolecule localization,protein localization,organic substance metabolic process…	chx04120	Ubiquitin mediated proteolysis
TCONS_01961607	XLOC_957527	-	886	0.502627	1.29659	-1.36717	0.0399	0.902062	cis	102191080	GIP	gastric inhibitory polypeptide	GO:0005515,GO:0005179,GO:0005488,GO:0005102,GO:0005576,GO:0005575,GO:0003674	protein binding,hormone activity,binding,receptor binding,extracellular region,cellular_component,molecular_function	chx04911	Insulin secretion
TCONS_01961607	XLOC_957527	-	886	0.502627	1.29659	-1.36717	0.0399	0.902062	cis	102191370	SNF8	SNF8%2C ESCRT-II complex subunit	GO:0006810,GO:0051234,GO:0051179,GO:0019538,GO:0005488,GO:0071702,GO:0033036,GO:0044765,GO:0071704,GO:0042157,GO:0044238,GO:0006869,GO:0010876,GO:0044425,GO:0044699,GO:0043170,GO:0016021,GO:0031224,GO:0008152,GO:0016020,GO:0008150,GO:0005576,GO:0005575,GO:0008289,GO:0003674	transport,establishment of localization,localization,protein metabolic process,binding,organic substance transport,macromolecule localization,single-organism transport,organic substance metabolic process,lipoprotein metabolic process,primary metabolic process,lipid transport,lipid localization,membrane part,single-organism process,macromolecule metabolic process,integral to membrane,intrinsic to …	chx04144	Endocytosis
TCONS_02396231	XLOC_1163588	-	329	0.628011	2.28707	-1.86464	0.04	0.902062	cis	102191374	CDC20B	cell division cycle 20B%2C transcript variant X1	GO:0005515,GO:0005488,GO:0003674	protein binding,binding,molecular_function	--	--
TCONS_01961607	XLOC_957527	-	886	0.502627	1.29659	-1.36717	0.0399	0.902062	cis	102191646	UBE2Z	ubiquitin-conjugating enzyme E2Z	GO:0006810,GO:0051234,GO:0051179,GO:0006464,GO:0036211,GO:0043412,GO:0005515,GO:0044267,GO:0019538,GO:0015031,GO:0045184,GO:0005488,GO:0071702,GO:0033036,GO:0008104,GO:0071704,GO:0016881,GO:0044238,GO:0016879,GO:0016874,GO:0044260,GO:0043170,GO:0044237,GO:0008152,GO:0009987,GO:0008150,GO:0003824,GO:0003674	transport,establishment of localization,localization,cellular protein modification process,protein modification process,macromolecule modification,protein binding,cellular protein metabolic process,protein metabolic process,protein transport,establishment of protein localization,binding,organic substance transport,macromolecule localization,protein localization,organic substance metabolic process…	chx04120	Ubiquitin mediated proteolysis
TCONS_01599241	XLOC_777902	-	6706	7.0103	5.69519	0.299733	0.0411	0.911305	cis	102170623	CDK18	cyclin-dependent kinase 18	GO:0017076,GO:0032553,GO:0000166,GO:1901265,GO:0032555,GO:0036094,GO:0006464,GO:0036211,GO:0043412,GO:0035639,GO:0001883,GO:0032549,GO:0032550,GO:0001882,GO:0043168,GO:0006796,GO:0030554,GO:0006793,GO:0044267,GO:0016301,GO:0006468,GO:0005524,GO:0032559,GO:0019538,GO:0016773,GO:0016310,GO:0005488,GO:0004672,GO:0071704,GO:0044238,GO:0044260,GO:0016772,GO:0043167,GO:1901363,GO:0097159,GO:0043170,GO:…	purine nucleotide binding,ribonucleotide binding,nucleotide binding,nucleoside phosphate binding,purine ribonucleotide binding,small molecule binding,cellular protein modification process,protein modification process,macromolecule modification,purine ribonucleoside triphosphate binding,purine nucleoside binding,ribonucleoside binding,purine ribonucleoside binding,nucleoside binding,anion binding,…	chx04010,chx05202,chx05166	MAPK signaling pathway,Transcriptional misregulation in cancer,HTLV-I infection
TCONS_01599241	XLOC_777902	-	6706	7.0103	5.69519	0.299733	0.0411	0.911305	cis	102171085	ELK4	ELK4%2C ETS-domain protein (SRF accessory protein 1)%2C transcript variant X3	GO:0005488,GO:0071704,GO:0044238,GO:0044260,GO:1901363,GO:0097159,GO:0043170,GO:0044237,GO:0005634,GO:0008152,GO:1901360,GO:0034641,GO:0009987,GO:0008150,GO:0046483,GO:0006725,GO:0006807,GO:0005575,GO:0006139,GO:0090304,GO:0043231,GO:0043227,GO:0005622,GO:0001071,GO:0003700,GO:0005623,GO:0044464,GO:0044424,GO:0060255,GO:0043229,GO:0043226,GO:0003676,GO:0003674,GO:0080090,GO:2000112,GO:0010556,GO:…	binding,organic substance metabolic process,primary metabolic process,cellular macromolecule metabolic process,heterocyclic compound binding,organic cyclic compound binding,macromolecule metabolic process,cellular metabolic process,nucleus,metabolic process,organic cyclic compound metabolic process,cellular nitrogen compound metabolic process,cellular process,biological_process,heterocycle metabo…	chx04010,chx05202,chx05166	MAPK signaling pathway,Transcriptional misregulation in cancer,HTLV-I infection
TCONS_01599241	XLOC_777902	-	6706	7.0103	5.69519	0.299733	0.0411	0.911305	cis	102182714	MFSD4	major facilitator superfamily domain containing 4	GO:0006810,GO:0051234,GO:0051179,GO:0044765,GO:0055085,GO:0044425,GO:0044699,GO:0044763,GO:0016021,GO:0031224,GO:0016020,GO:0009987,GO:0008150,GO:0005575	transport,establishment of localization,localization,single-organism transport,transmembrane transport,membrane part,single-organism process,single-organism cellular process,integral to membrane,intrinsic to membrane,membrane,cellular process,biological_process,cellular_component	chx04010,chx05202,chx05166	MAPK signaling pathway,Transcriptional misregulation in cancer,HTLV-I infection
TCONS_01599241	XLOC_777902	-	6706	7.0103	5.69519	0.299733	0.0411	0.911305	cis	102182991	SLC45A3	solute carrier family 45%2C member 3	GO:0006810,GO:0051234,GO:0051179,GO:0044765,GO:0055085,GO:0044425,GO:0044699,GO:0044763,GO:0016021,GO:0031224,GO:0016020,GO:0009987,GO:0008150,GO:0005575	transport,establishment of localization,localization,single-organism transport,transmembrane transport,membrane part,single-organism process,single-organism cellular process,integral to membrane,intrinsic to membrane,membrane,cellular process,biological_process,cellular_component	chx05202,chx05206	Transcriptional misregulation in cancer,MicroRNAs in cancer
TCONS_01599241	XLOC_777902	-	6706	7.0103	5.69519	0.299733	0.0411	0.911305	cis	102183256	NUCKS1	nuclear casein kinase and cyclin-dependent kinase substrate 1	GO:0019072,GO:0019058,GO:0019074,GO:0019068,GO:0019067,GO:0044419,GO:0019013,GO:0016032,GO:0044403,GO:0044764,GO:0071704,GO:0048610,GO:0044238,GO:0051704,GO:0044260,GO:0019012,GO:0019028,GO:0043170,GO:0044237,GO:0022607,GO:0005634,GO:0008152,GO:0044423,GO:1901360,GO:0000003,GO:0034641,GO:0009987,GO:0008150,GO:0046483,GO:0006725,GO:0006807,GO:0005575,GO:0044085,GO:0006139,GO:0090304,GO:0043231,GO:…	viral genome packaging,viral infectious cycle,viral RNA genome packaging,virion assembly,viral assembly, maturation, egress, and release,interspecies interaction between organisms,viral nucleocapsid,viral process,symbiosis, encompassing mutualism through parasitism,multi-organism cellular process,organic substance metabolic process,cellular process involved in reproduction,primary metabolic proce…	chx04010,chx05202,chx05166	MAPK signaling pathway,Transcriptional misregulation in cancer,HTLV-I infection
TCONS_02748110	XLOC_1339903	-	744	0.492873	1.16269	-1.23818	0.0422	0.921611	cis	100860983	DHX16	DEAH (Asp-Glu-Ala-His) box polypeptide 16	GO:0004386,GO:0017111,GO:0016462,GO:0016818,GO:0016817,GO:0017076,GO:0032553,GO:0000166,GO:1901265,GO:0032555,GO:0036094,GO:0035639,GO:0001883,GO:0032549,GO:0032550,GO:0001882,GO:0043168,GO:0016787,GO:0030554,GO:0005524,GO:0032559,GO:0005488,GO:0043167,GO:1901363,GO:0097159,GO:0003824,GO:0003676,GO:0003674	helicase activity,nucleoside-triphosphatase activity,pyrophosphatase activity,hydrolase activity, acting on acid anhydrides, in phosphorus-containing anhydrides,hydrolase activity, acting on acid anhydrides,purine nucleotide binding,ribonucleotide binding,nucleotide binding,nucleoside phosphate binding,purine ribonucleotide binding,small molecule binding,purine ribonucleoside triphosphate binding…	chx03040	Spliceosome
TCONS_02748110	XLOC_1339903	-	744	0.492873	1.16269	-1.23818	0.0422	0.921611	cis	100860984	PRR3	proline rich 3	GO:0005488,GO:0043167,GO:0046872,GO:0043169,GO:0003674	binding,ion binding,metal ion binding,cation binding,molecular_function	--	--
TCONS_02748110	XLOC_1339903	-	744	0.492873	1.16269	-1.23818	0.0422	0.921611	cis	102168675	MDC1	mediator of DNA-damage checkpoint 1%2C transcript variant X1	GO:0005515,GO:0005488,GO:0003674	protein binding,binding,molecular_function	chx03040	Spliceosome
TCONS_02748110	XLOC_1339903	-	744	0.492873	1.16269	-1.23818	0.0422	0.921611	cis	102182741	PPP1R18	protein phosphatase 1%2C regulatory subunit 18	GO:0004386,GO:0017111,GO:0016462,GO:0016818,GO:0016817,GO:0017076,GO:0032553,GO:0000166,GO:1901265,GO:0032555,GO:0036094,GO:0035639,GO:0001883,GO:0032549,GO:0032550,GO:0001882,GO:0043168,GO:0016787,GO:0030554,GO:0005524,GO:0032559,GO:0005488,GO:0043167,GO:1901363,GO:0097159,GO:0003824,GO:0003676,GO:0003674	helicase activity,nucleoside-triphosphatase activity,pyrophosphatase activity,hydrolase activity, acting on acid anhydrides, in phosphorus-containing anhydrides,hydrolase activity, acting on acid anhydrides,purine nucleotide binding,ribonucleotide binding,nucleotide binding,nucleoside phosphate binding,purine ribonucleotide binding,small molecule binding,purine ribonucleoside triphosphate binding…	chx03040	Spliceosome
TCONS_02748110	XLOC_1339903	-	744	0.492873	1.16269	-1.23818	0.0422	0.921611	cis	102183279	C23H6orf136	chromosome 23 open reading frame%2C human C6orf136	GO:0044267,GO:0019538,GO:0071704,GO:0044238,GO:0005198,GO:0044260,GO:0043170,GO:0044237,GO:0008152,GO:0009987,GO:0008150,GO:0003735,GO:0005840,GO:0032991,GO:0005575,GO:0044444,GO:0005737,GO:0030529,GO:0006412,GO:0005622,GO:0005623,GO:0044464,GO:0044424,GO:0043229,GO:0043226,GO:0003674,GO:0010467,GO:0043228,GO:0043232,GO:1901576,GO:0034645,GO:0009058,GO:0009059,GO:0044249	cellular protein metabolic process,protein metabolic process,organic substance metabolic process,primary metabolic process,structural molecule activity,cellular macromolecule metabolic process,macromolecule metabolic process,cellular metabolic process,metabolic process,cellular process,biological_process,structural constituent of ribosome,ribosome,macromolecular complex,cellular_component,cytopla…	chx05203	Viral carcinogenesis
TCONS_02748110	XLOC_1339903	-	744	0.492873	1.16269	-1.23818	0.0422	0.921611	cis	102183555	ATAT1	alpha tubulin acetyltransferase 1	GO:0019799,GO:0034212,GO:0071929,GO:0006464,GO:0036211,GO:0043412,GO:0006473,GO:0006475,GO:0018393,GO:0018394,GO:0043543,GO:0018205,GO:0044267,GO:0018193,GO:0019538,GO:0071704,GO:0008080,GO:0016407,GO:0044238,GO:0016410,GO:0044260,GO:0043170,GO:0044237,GO:0016747,GO:0008152,GO:0009987,GO:0008150,GO:0003824,GO:0016746,GO:0016740,GO:0003674	tubulin N-acetyltransferase activity,peptide N-acetyltransferase activity,alpha-tubulin acetylation,cellular protein modification process,protein modification process,macromolecule modification,protein acetylation,internal protein amino acid acetylation,internal peptidyl-lysine acetylation,peptidyl-lysine acetylation,protein acylation,peptidyl-lysine modification,cellular protein metabolic proces…	chx05203	Viral carcinogenesis
TCONS_02748110	XLOC_1339903	-	744	0.492873	1.16269	-1.23818	0.0422	0.921611	cis	102188814	LOC102188814	BOLA class I histocompatibility antigen%2C alpha chain BL3-7-like%2C transcript variant X1	GO:0042613,GO:0042611,GO:0019882,GO:0044425,GO:0043234,GO:0016020,GO:0008150,GO:0044459,GO:0050896,GO:0032991,GO:0005575,GO:0006955,GO:0005886,GO:0002376,GO:0005623,GO:0044464,GO:0071944	MHC class II protein complex,MHC protein complex,antigen processing and presentation,membrane part,protein complex,membrane,biological_process,plasma membrane part,response to stimulus,macromolecular complex,cellular_component,immune response,plasma membrane,immune system process,cell,cell part,cell periphery	chx04940,chx04145,chx05169,chx04144,chx05332,chx05330,chx05320,chx05416,chx05203,chx04612,chx05168,chx05166,chx04514	Type I diabetes mellitus,Phagosome,Epstein-Barr virus infection,Endocytosis,Graft-versus-host disease,Allograft rejection,Autoimmune thyroid disease,Viral myocarditis,Viral carcinogenesis,Antigen processing and presentation,Herpes simplex infection,HTLV-I infection,Cell adhesion molecules (CAMs)
TCONS_02748110	XLOC_1339903	-	744	0.492873	1.16269	-1.23818	0.0422	0.921611	cis	102189637	LOC102189637	E3 ubiquitin-protein ligase TRIM39	GO:0004386,GO:0017111,GO:0016462,GO:0016818,GO:0006281,GO:0016817,GO:0006974,GO:0017076,GO:0033554,GO:0032553,GO:0000166,GO:1901265,GO:0032555,GO:0036094,GO:0006810,GO:0051234,GO:0006259,GO:0051179,GO:0006464,GO:0036211,GO:0043412,GO:0035639,GO:0001883,GO:0032549,GO:0032550,GO:0001882,GO:0043168,GO:0006950,GO:0016787,GO:0030554,GO:0005515,GO:0044267,GO:0003896,GO:0005524,GO:0030983,GO:0032559,GO:…	helicase activity,nucleoside-triphosphatase activity,pyrophosphatase activity,hydrolase activity, acting on acid anhydrides, in phosphorus-containing anhydrides,DNA repair,hydrolase activity, acting on acid anhydrides,response to DNA damage stimulus,purine nucleotide binding,cellular response to stress,ribonucleotide binding,nucleotide binding,nucleoside phosphate binding,purine ribonucleotide bi…	chx03013	RNA transport
TCONS_02748110	XLOC_1339903	-	744	0.492873	1.16269	-1.23818	0.0422	0.921611	cis	102189917	RPP21	ribonuclease P/MRP 21kDa subunit%2C transcript variant X1	GO:0005515,GO:0005488,GO:0003674	protein binding,binding,molecular_function	chx03013	RNA transport
TCONS_02748110	XLOC_1339903	-	744	0.492873	1.16269	-1.23818	0.0422	0.921611	cis	102190565	GNL1	guanine nucleotide binding protein-like 1	GO:0017111,GO:0016462,GO:0016818,GO:0016817,GO:0017076,GO:0032553,GO:0003924,GO:0000166,GO:1901265,GO:0032561,GO:0032555,GO:0019001,GO:0036094,GO:0006810,GO:0051234,GO:0051179,GO:0035639,GO:0001883,GO:0032549,GO:0032550,GO:0001882,GO:0005525,GO:0043168,GO:0016787,GO:0005215,GO:0015075,GO:0046915,GO:0022891,GO:0000041,GO:0005488,GO:0022892,GO:0022857,GO:0044765,GO:0006811,GO:0046873,GO:0022890,GO:…	nucleoside-triphosphatase activity,pyrophosphatase activity,hydrolase activity, acting on acid anhydrides, in phosphorus-containing anhydrides,hydrolase activity, acting on acid anhydrides,purine nucleotide binding,ribonucleotide binding,GTPase activity,nucleotide binding,nucleoside phosphate binding,guanyl ribonucleotide binding,purine ribonucleotide binding,guanyl nucleotide binding,small molec…	--	--
TCONS_02748110	XLOC_1339903	-	744	0.492873	1.16269	-1.23818	0.0422	0.921611	cis	102191093	PPP1R10	protein phosphatase 1%2C regulatory subunit 10	GO:0005488,GO:0071704,GO:0044238,GO:0044260,GO:0008270,GO:0043167,GO:1901363,GO:0097159,GO:0043170,GO:0044237,GO:0005634,GO:0008152,GO:1901360,GO:0034641,GO:0046914,GO:0009987,GO:0008150,GO:0046483,GO:0006725,GO:0006807,GO:0005575,GO:0006139,GO:0090304,GO:0043231,GO:0043227,GO:0005622,GO:0005623,GO:0044464,GO:0044424,GO:0043229,GO:0046872,GO:0043226,GO:0043169,GO:0003676,GO:0003674,GO:1901362,GO:…	binding,organic substance metabolic process,primary metabolic process,cellular macromolecule metabolic process,zinc ion binding,ion binding,heterocyclic compound binding,organic cyclic compound binding,macromolecule metabolic process,cellular metabolic process,nucleus,metabolic process,organic cyclic compound metabolic process,cellular nitrogen compound metabolic process,transition metal ion bind…	--	--
TCONS_02748110	XLOC_1339903	-	744	0.492873	1.16269	-1.23818	0.0422	0.921611	cis	102191386	MRPS18B	mitochondrial ribosomal protein S18B	GO:0044267,GO:0019538,GO:0071704,GO:0044238,GO:0005198,GO:0044260,GO:0043170,GO:0044237,GO:0008152,GO:0009987,GO:0008150,GO:0003735,GO:0005840,GO:0032991,GO:0005575,GO:0044444,GO:0005737,GO:0030529,GO:0006412,GO:0005622,GO:0005623,GO:0044464,GO:0044424,GO:0043229,GO:0043226,GO:0003674,GO:0010467,GO:0043228,GO:0043232,GO:1901576,GO:0034645,GO:0009058,GO:0009059,GO:0044249	cellular protein metabolic process,protein metabolic process,organic substance metabolic process,primary metabolic process,structural molecule activity,cellular macromolecule metabolic process,macromolecule metabolic process,cellular metabolic process,metabolic process,cellular process,biological_process,structural constituent of ribosome,ribosome,macromolecular complex,cellular_component,cytopla…	chx05203	Viral carcinogenesis
TCONS_02748110	XLOC_1339903	-	744	0.492873	1.16269	-1.23818	0.0422	0.921611	cis	102191661	NRM	nurim (nuclear envelope membrane protein)	GO:0019058,GO:0044419,GO:0016032,GO:0018995,GO:0043245,GO:0043657,GO:0044215,GO:0044216,GO:0044217,GO:0044403,GO:0044764,GO:0042025,GO:0051704,GO:0033647,GO:0033648,GO:0033646,GO:0043656,GO:0033643,GO:0009987,GO:0008150,GO:0005576,GO:0005575,GO:0044421	viral infectious cycle,interspecies interaction between organisms,viral process,host,extraorganismal space,host cell,other organism,other organism cell,other organism part,symbiosis, encompassing mutualism through parasitism,multi-organism cellular process,host cell nucleus,multi-organism process,host intracellular organelle,host intracellular membrane-bounded organelle,host intracellular part,in…	--	--
TCONS_02126369	XLOC_1101518	-	1351	6.10226	8.32675	-0.44841	0.04355	0.938731	cis	100861157	ABCB6	ATP-binding cassette%2C sub-family B (MDR/TAP)%2C member 6 (Langereis blood group)	GO:0017111,GO:0016462,GO:0016818,GO:0016817,GO:0017076,GO:0032553,GO:0003924,GO:0000166,GO:1901265,GO:0032561,GO:0032555,GO:0019001,GO:0036094,GO:0006810,GO:0051234,GO:0051179,GO:0035639,GO:0001883,GO:0032549,GO:0032550,GO:0001882,GO:0005525,GO:0043168,GO:0016887,GO:0016787,GO:0030554,GO:0016301,GO:0042623,GO:0005215,GO:0005524,GO:0032559,GO:0005488,GO:0022857,GO:0044765,GO:0055085,GO:0044425,GO:…	nucleoside-triphosphatase activity,pyrophosphatase activity,hydrolase activity, acting on acid anhydrides, in phosphorus-containing anhydrides,hydrolase activity, acting on acid anhydrides,purine nucleotide binding,ribonucleotide binding,GTPase activity,nucleotide binding,nucleoside phosphate binding,guanyl ribonucleotide binding,purine ribonucleotide binding,guanyl nucleotide binding,small molec…	chx02010	ABC transporters
TCONS_02126369	XLOC_1101518	-	1351	6.10226	8.32675	-0.44841	0.04355	0.938731	cis	100861159	DNAJB2	DnaJ (Hsp40) homolog%2C subfamily B%2C member 2%2C transcript variant X2	GO:0004631,GO:0006695,GO:0016126,GO:0008203,GO:0046165,GO:0016125,GO:1901617,GO:0016301,GO:0006694,GO:0008202,GO:0006066,GO:0016776,GO:1901615,GO:0071704,GO:0044238,GO:0016772,GO:0044283,GO:0044711,GO:0008610,GO:0008152,GO:1901360,GO:0008150,GO:0044281,GO:0003824,GO:0005575,GO:0006629,GO:0005737,GO:0044710,GO:0016740,GO:0005622,GO:0005623,GO:0044464,GO:0044424,GO:0003674,GO:1901362,GO:1901576,GO:…	phosphomevalonate kinase activity,cholesterol biosynthetic process,sterol biosynthetic process,cholesterol metabolic process,alcohol biosynthetic process,sterol metabolic process,organic hydroxy compound biosynthetic process,kinase activity,steroid biosynthetic process,steroid metabolic process,alcohol metabolic process,phosphotransferase activity, phosphate group as acceptor,organic hydroxy comp…	chx04141	Protein processing in endoplasmic reticulum
TCONS_02126369	XLOC_1101518	-	1351	6.10226	8.32675	-0.44841	0.04355	0.938731	cis	102172306	NHEJ1	nonhomologous end-joining factor 1	GO:0006281,GO:0006974,GO:0033554,GO:0006259,GO:0006950,GO:0005515,GO:0005488,GO:0071704,GO:0044238,GO:0044260,GO:0044699,GO:0043170,GO:0044763,GO:0044237,GO:0051716,GO:0005634,GO:0008152,GO:1901360,GO:0034641,GO:0009987,GO:0008150,GO:0046483,GO:0006725,GO:0050896,GO:0006807,GO:0005575,GO:0006139,GO:0090304,GO:0043231,GO:0043227,GO:0005622,GO:0005623,GO:0044464,GO:0044424,GO:0043229,GO:0043226,GO:…	DNA repair,response to DNA damage stimulus,cellular response to stress,DNA metabolic process,response to stress,protein binding,binding,organic substance metabolic process,primary metabolic process,cellular macromolecule metabolic process,single-organism process,macromolecule metabolic process,single-organism cellular process,cellular metabolic process,cellular response to stimulus,nucleus,metabo…	chx03450	Non-homologous end-joining
TCONS_02126369	XLOC_1101518	-	1351	6.10226	8.32675	-0.44841	0.04355	0.938731	cis	102172580	SLC23A3	solute carrier family 23%2C member 3%2C transcript variant X2	GO:0006810,GO:0051234,GO:0051179,GO:0005215,GO:0044765,GO:0055085,GO:0044699,GO:0044763,GO:0016020,GO:0009987,GO:0008150,GO:0005575,GO:0003674	transport,establishment of localization,localization,transporter activity,single-organism transport,transmembrane transport,single-organism process,single-organism cellular process,membrane,cellular process,biological_process,cellular_component,molecular_function	chx04540,chx04145	Gap junction,Phagosome
TCONS_02126369	XLOC_1101518	-	1351	6.10226	8.32675	-0.44841	0.04355	0.938731	cis	102173241	FAM134A	family with sequence similarity 134%2C member A	GO:0050840,GO:0005488,GO:0005576,GO:0005575,GO:0003674	extracellular matrix binding,binding,extracellular region,cellular_component,molecular_function	chx04540,chx04145	Gap junction,Phagosome
TCONS_02126369	XLOC_1101518	-	1351	6.10226	8.32675	-0.44841	0.04355	0.938731	cis	102173513	ZFAND2B	zinc finger%2C AN1-type domain 2B%2C transcript variant X2	GO:0005488,GO:0008270,GO:0043167,GO:0046914,GO:0046872,GO:0043169,GO:0003674	binding,zinc ion binding,ion binding,transition metal ion binding,metal ion binding,cation binding,molecular_function	chx04540,chx04145	Gap junction,Phagosome
TCONS_02126369	XLOC_1101518	-	1351	6.10226	8.32675	-0.44841	0.04355	0.938731	cis	102174886	ATG9A	autophagy related 9A%2C transcript variant X1	GO:0006810,GO:0051234,GO:0051179,GO:0005216,GO:0022838,GO:0015267,GO:0022803,GO:0005215,GO:0015075,GO:0022891,GO:0022892,GO:0022857,GO:0044765,GO:0006811,GO:0044699,GO:0016020,GO:0008150,GO:0005575,GO:0003674	transport,establishment of localization,localization,ion channel activity,substrate-specific channel activity,channel activity,passive transmembrane transporter activity,transporter activity,ion transmembrane transporter activity,substrate-specific transmembrane transporter activity,substrate-specific transporter activity,transmembrane transporter activity,single-organism transport,ion transport,…	chx04540,chx04145	Gap junction,Phagosome
TCONS_02126369	XLOC_1101518	-	1351	6.10226	8.32675	-0.44841	0.04355	0.938731	cis	102176371	GLB1L	galactosidase%2C beta 1-like%2C transcript variant X1	GO:0016798,GO:0009341,GO:0004553,GO:0004565,GO:0015925,GO:0016787,GO:0005975,GO:0071704,GO:0044238,GO:0043234,GO:0008152,GO:0008150,GO:0032991,GO:0003824,GO:0005575,GO:0003674	hydrolase activity, acting on glycosyl bonds,beta-galactosidase complex,hydrolase activity, hydrolyzing O-glycosyl compounds,beta-galactosidase activity,galactosidase activity,hydrolase activity,carbohydrate metabolic process,organic substance metabolic process,primary metabolic process,protein complex,metabolic process,biological_process,macromolecular complex,catalytic activity,cellular_compone…	chx04540,chx04145	Gap junction,Phagosome
TCONS_02126369	XLOC_1101518	-	1351	6.10226	8.32675	-0.44841	0.04355	0.938731	cis	102177202	ANKZF1	ankyrin repeat and zinc finger domain containing 1%2C transcript variant X2	GO:0005515,GO:0005488,GO:0008270,GO:0043167,GO:0046914,GO:0046872,GO:0043169,GO:0003674	protein binding,binding,zinc ion binding,ion binding,transition metal ion binding,metal ion binding,cation binding,molecular_function	chx04141	Protein processing in endoplasmic reticulum
TCONS_02126369	XLOC_1101518	-	1351	6.10226	8.32675	-0.44841	0.04355	0.938731	cis	102177846	TUBA4A	tubulin%2C alpha 4a	GO:0017111,GO:0016462,GO:0016818,GO:0016817,GO:0017076,GO:0032553,GO:0003924,GO:0000166,GO:1901265,GO:0032561,GO:0032555,GO:0019001,GO:0036094,GO:0035639,GO:0046434,GO:0001883,GO:0032549,GO:0032550,GO:1901136,GO:0001882,GO:0005525,GO:0043168,GO:0006184,GO:1901069,GO:0006152,GO:0009143,GO:0009146,GO:0009154,GO:0009164,GO:0009203,GO:0009207,GO:0009261,GO:0042454,GO:0046130,GO:1901658,GO:0016787,GO:…	nucleoside-triphosphatase activity,pyrophosphatase activity,hydrolase activity, acting on acid anhydrides, in phosphorus-containing anhydrides,hydrolase activity, acting on acid anhydrides,purine nucleotide binding,ribonucleotide binding,GTPase activity,nucleotide binding,nucleoside phosphate binding,guanyl ribonucleotide binding,purine ribonucleotide binding,guanyl nucleotide binding,small molec…	chx04540,chx04145	Gap junction,Phagosome
TCONS_02126369	XLOC_1101518	-	1351	6.10226	8.32675	-0.44841	0.04355	0.938731	cis	102178119	LOC102178119	tubulin alpha chain-like	GO:0017111,GO:0016462,GO:0016818,GO:0016817,GO:0017076,GO:0032553,GO:0003924,GO:0000166,GO:1901265,GO:0032561,GO:0032555,GO:0019001,GO:0036094,GO:0035639,GO:0046434,GO:0001883,GO:0032549,GO:0032550,GO:1901136,GO:0001882,GO:0005525,GO:0043168,GO:0006184,GO:1901069,GO:0006152,GO:0009143,GO:0009146,GO:0009154,GO:0009164,GO:0009203,GO:0009207,GO:0009261,GO:0042454,GO:0046130,GO:1901658,GO:0016787,GO:…	nucleoside-triphosphatase activity,pyrophosphatase activity,hydrolase activity, acting on acid anhydrides, in phosphorus-containing anhydrides,hydrolase activity, acting on acid anhydrides,purine nucleotide binding,ribonucleotide binding,GTPase activity,nucleotide binding,nucleoside phosphate binding,guanyl ribonucleotide binding,purine ribonucleotide binding,guanyl nucleotide binding,small molec…	chx04540,chx04145	Gap junction,Phagosome
TCONS_02126369	XLOC_1101518	-	1351	6.10226	8.32675	-0.44841	0.04355	0.938731	cis	102179143	PTPRN	protein tyrosine phosphatase%2C receptor type%2C N	GO:0006464,GO:0036211,GO:0004725,GO:0006470,GO:0043412,GO:0004721,GO:0016311,GO:0016787,GO:0006796,GO:0006793,GO:0008138,GO:0044267,GO:0016791,GO:0019538,GO:0071704,GO:0042578,GO:0044238,GO:0044260,GO:0043170,GO:0044237,GO:0008152,GO:0009987,GO:0008150,GO:0003824,GO:0016788,GO:0003674	cellular protein modification process,protein modification process,protein tyrosine phosphatase activity,protein dephosphorylation,macromolecule modification,phosphoprotein phosphatase activity,dephosphorylation,hydrolase activity,phosphate-containing compound metabolic process,phosphorus metabolic process,protein tyrosine/serine/threonine phosphatase activity,cellular protein metabolic process,p…	chx04940	Type I diabetes mellitus
TCONS_02126369	XLOC_1101518	-	1351	6.10226	8.32675	-0.44841	0.04355	0.938731	cis	102179899	CNPPD1	cyclin Pas1/PHO80 domain containing 1	GO:0019899,GO:0000079,GO:0071900,GO:0006464,GO:0036211,GO:0043412,GO:0043549,GO:0045859,GO:0006796,GO:0006793,GO:0051338,GO:0019900,GO:0019901,GO:0001932,GO:0031399,GO:0005515,GO:0044267,GO:0042325,GO:0006468,GO:0032268,GO:0051246,GO:0019538,GO:0016310,GO:0005488,GO:0071704,GO:0044238,GO:0051726,GO:0044260,GO:0044699,GO:0043170,GO:0044763,GO:0019220,GO:0051174,GO:0044237,GO:0050790,GO:0065009,GO:…	enzyme binding,regulation of cyclin-dependent protein serine/threonine kinase activity,regulation of protein serine/threonine kinase activity,cellular protein modification process,protein modification process,macromolecule modification,regulation of kinase activity,regulation of protein kinase activity,phosphate-containing compound metabolic process,phosphorus metabolic process,regulation of tran…	chx04141	Protein processing in endoplasmic reticulum
TCONS_02126369	XLOC_1101518	-	1351	6.10226	8.32675	-0.44841	0.04355	0.938731	cis	102180170	STK16	serine/threonine kinase 16	GO:0017076,GO:0032553,GO:0000166,GO:1901265,GO:0032555,GO:0036094,GO:0006464,GO:0036211,GO:0043412,GO:0035639,GO:0001883,GO:0032549,GO:0032550,GO:0001882,GO:0043168,GO:0006796,GO:0030554,GO:0006793,GO:0044267,GO:0016301,GO:0006468,GO:0005524,GO:0032559,GO:0019538,GO:0016773,GO:0016310,GO:0005488,GO:0004672,GO:0005975,GO:0071704,GO:0044238,GO:0044260,GO:0016772,GO:0043167,GO:1901363,GO:0097159,GO:…	purine nucleotide binding,ribonucleotide binding,nucleotide binding,nucleoside phosphate binding,purine ribonucleotide binding,small molecule binding,cellular protein modification process,protein modification process,macromolecule modification,purine ribonucleoside triphosphate binding,purine nucleoside binding,ribonucleoside binding,purine ribonucleoside binding,nucleoside binding,anion binding,…	chx04540,chx04145	Gap junction,Phagosome
TCONS_01962857	XLOC_960044	-	365	4.11143	7.86076	-0.93503	0.04575	0.962907	cis	102175328	ARL4D	ADP-ribosylation factor-like 4D	GO:0017111,GO:0016462,GO:0016818,GO:0016817,GO:0017076,GO:0032553,GO:0008443,GO:0003924,GO:0019200,GO:0000166,GO:1901265,GO:0032561,GO:0032555,GO:0019001,GO:0036094,GO:0035639,GO:0001883,GO:0032549,GO:0032550,GO:0001882,GO:0005525,GO:0043168,GO:0016787,GO:0030554,GO:0005515,GO:0016301,GO:0031683,GO:0003873,GO:0006000,GO:0005524,GO:0032559,GO:0032403,GO:0019318,GO:0005996,GO:0016773,GO:0005488,GO:…	nucleoside-triphosphatase activity,pyrophosphatase activity,hydrolase activity, acting on acid anhydrides, in phosphorus-containing anhydrides,hydrolase activity, acting on acid anhydrides,purine nucleotide binding,ribonucleotide binding,phosphofructokinase activity,GTPase activity,carbohydrate kinase activity,nucleotide binding,nucleoside phosphate binding,guanyl ribonucleotide binding,purine ri…	chx03040	Spliceosome
TCONS_01962857	XLOC_960044	-	365	4.11143	7.86076	-0.93503	0.04575	0.962907	cis	102175614	DHX8	DEAH (Asp-Glu-Ala-His) box polypeptide 8	GO:0004386,GO:0017111,GO:0016462,GO:0016818,GO:0016817,GO:0017076,GO:0032553,GO:0019058,GO:0000166,GO:1901265,GO:0032555,GO:0036094,GO:0006810,GO:0051234,GO:0051179,GO:0019079,GO:0035639,GO:0001883,GO:0032549,GO:0032550,GO:0001882,GO:0008026,GO:0070035,GO:0043168,GO:0016887,GO:0016787,GO:0030554,GO:0042623,GO:0044419,GO:0005524,GO:0032559,GO:0016032,GO:0005488,GO:0044403,GO:0044764,GO:0051704,GO:…	helicase activity,nucleoside-triphosphatase activity,pyrophosphatase activity,hydrolase activity, acting on acid anhydrides, in phosphorus-containing anhydrides,hydrolase activity, acting on acid anhydrides,purine nucleotide binding,ribonucleotide binding,viral infectious cycle,nucleotide binding,nucleoside phosphate binding,purine ribonucleotide binding,small molecule binding,transport,establish…	chx03040	Spliceosome
TCONS_01566965	XLOC_742222	-	409	1.93524	0.36595	2.40279	0.04935	0.991056	cis	102183621	FMOD	fibromodulin	GO:0005515,GO:0005488,GO:0003674	protein binding,binding,molecular_function	--	--
TCONS_01566965	XLOC_742222	-	409	1.93524	0.36595	2.40279	0.04935	0.991056	cis	102183894	PRELP	proline/arginine-rich end leucine-rich repeat protein	GO:0005515,GO:0005488,GO:0003674	protein binding,binding,molecular_function	chx03018	RNA degradation
TCONS_01566965	XLOC_742222	-	409	1.93524	0.36595	2.40279	0.04935	0.991056	cis	102184174	OPTC	opticin	GO:0005515,GO:0005488,GO:0003674	protein binding,binding,molecular_function	chx03018	RNA degradation
TCONS_01566965	XLOC_742222	-	409	1.93524	0.36595	2.40279	0.04935	0.991056	cis	102187789	BTG2	BTG family%2C member 2	GO:0005515,GO:0005488,GO:0003674	protein binding,binding,molecular_function	chx03018	RNA degradation
TCONS_00734591	XLOC_383415	-	999	0.0653851	0.479585	-2.87475	0.0494	0.991202	cis	102177810	WDR5	WD repeat domain 5	GO:0005515,GO:0005488,GO:0003674	protein binding,binding,molecular_function	--	--
TCONS_00734591	XLOC_383415	-	999	0.0653851	0.479585	-2.87475	0.0494	0.991202	cis	102178084	TPRN	taperin	GO:0019899,GO:0019902,GO:0005515,GO:0005488,GO:0003674	enzyme binding,phosphatase binding,protein binding,binding,molecular_function	--	--
TCONS_00734591	XLOC_383415	-	999	0.0653851	0.479585	-2.87475	0.0494	0.991202	cis	102180401	NDOR1	NADPH dependent diflavin oxidoreductase 1	GO:0032553,GO:0000166,GO:1901265,GO:0036094,GO:0043168,GO:0010181,GO:0005488,GO:0043167,GO:1901363,GO:0097159,GO:0050662,GO:0008152,GO:0008150,GO:0003824,GO:0048037,GO:0044710,GO:0016491,GO:0055114,GO:0003674	ribonucleotide binding,nucleotide binding,nucleoside phosphate binding,small molecule binding,anion binding,FMN binding,binding,ion binding,heterocyclic compound binding,organic cyclic compound binding,coenzyme binding,metabolic process,biological_process,catalytic activity,cofactor binding,single-organism metabolic process,oxidoreductase activity,oxidation-reduction process,molecular_function	--	--
TCONS_00734591	XLOC_383415	-	999	0.0653851	0.479585	-2.87475	0.0494	0.991202	cis	102180679	TMEM203	transmembrane protein 203	GO:0004514,GO:0009435,GO:0019674,GO:0019359,GO:0019363,GO:0072525,GO:0006796,GO:0006793,GO:0019362,GO:0046496,GO:0072524,GO:0051188,GO:0006733,GO:0051186,GO:0071704,GO:0016763,GO:0009117,GO:0044238,GO:0006753,GO:0019637,GO:0009108,GO:0055086,GO:1901564,GO:0006732,GO:1901566,GO:0044237,GO:0008152,GO:1901360,GO:0034641,GO:0009987,GO:0008150,GO:0044281,GO:0046483,GO:0006725,GO:0003824,GO:0006807,GO:…	nicotinate-nucleotide diphosphorylase (carboxylating) activity,NAD biosynthetic process,NAD metabolic process,nicotinamide nucleotide biosynthetic process,pyridine nucleotide biosynthetic process,pyridine-containing compound biosynthetic process,phosphate-containing compound metabolic process,phosphorus metabolic process,pyridine nucleotide metabolic process,nicotinamide nucleotide metabolic proc…	--	--

## Sheet: Rat
transcript_id	gene_id	gene_name	length	Prepub_FPKM	Pub_FPKM	log2(foldchange)	pvalue	qvalue	Target_Type	Target_GeneId	Target_GeneName
TCONS_00056766	XLOC_012388	-	2246	1.4244	5.31735	-1.90035	8.60723e-11	2.91325e-08	cis	ENSRNOG00000010308	Nr2f2
TCONS_00540272	XLOC_463931	-	2285	0	1.27388	#NAME?	4.49647e-10	1.17342e-07	cis	ENSRNOG00000046918	Apoo
TCONS_00523094	XLOC_463931	-	2443	0.966121	0	inf	5.87438e-10	1.48191e-07	cis	ENSRNOG00000046918	Apoo
TCONS_00297497	XLOC_263853	-	2237	1.28656	0	inf	1.01696e-08	1.67312e-06	cis	ENSRNOG00000046204	Tspan15
TCONS_00118807	XLOC_099642	-	4222	0	0.787883	#NAME?	1.29765e-08	2.07477e-06	cis	ENSRNOG00000001379	Cyp3a9
TCONS_00438597	XLOC_376361	-	11098	1.45395	3.05422	-1.07083	3.09793e-08	4.35681e-06	cis	ENSRNOG00000030448	--
TCONS_00465242	XLOC_414038	-	2365	1.19965	0	inf	5.59075e-08	7.37979e-06	cis	ENSRNOG00000009779	Krt8
TCONS_00465242	XLOC_414038	-	2365	1.19965	0	inf	5.59075e-08	7.37979e-06	cis	ENSRNOG00000010103	Eif4b
TCONS_00465242	XLOC_414038	-	2365	1.19965	0	inf	5.59075e-08	7.37979e-06	cis	ENSRNOG00000010588	Tns2
TCONS_00465242	XLOC_414038	-	2365	1.19965	0	inf	5.59075e-08	7.37979e-06	cis	ENSRNOG00000010793	Spryd3
TCONS_00465242	XLOC_414038	-	2365	1.19965	0	inf	5.59075e-08	7.37979e-06	cis	ENSRNOG00000010977	Igfbp6
TCONS_00465242	XLOC_414038	-	2365	1.19965	0	inf	5.59075e-08	7.37979e-06	cis	ENSRNOG00000011163	--
TCONS_00465242	XLOC_414038	-	2365	1.19965	0	inf	5.59075e-08	7.37979e-06	cis	ENSRNOG00000011573	Csad
TCONS_00465242	XLOC_414038	-	2365	1.19965	0	inf	5.59075e-08	7.37979e-06	cis	ENSRNOG00000047393	Krt18
TCONS_00125786	XLOC_109481	-	2193	0.68695	2.46581	-1.84379	6.80091e-08	8.72361e-06	cis	ENSRNOG00000022144	LOC100361993
TCONS_00428681	XLOC_380730	-	1145	22.3655	40.4401	-0.854514	2.55552e-07	2.73682e-05	cis	ENSRNOG00000005492	Hpcal1
TCONS_00476586	XLOC_422781	-	1790	0.785015	0	inf	2.86652e-07	3.01455e-05	cis	ENSRNOG00000010250	--
TCONS_00438586	XLOC_376345	-	22560	12.8984	7.88206	0.710545	4.46567e-07	4.4082e-05	cis	ENSRNOG00000048751	Rtl1
TCONS_00196642	XLOC_164478	-	3194	0	0.846815	#NAME?	4.81824e-07	4.695e-05	cis	ENSRNOG00000047440	--
TCONS_00409315	XLOC_333298	-	546	9.04686	28.0355	-1.63176	6.82114e-07	6.39947e-05	cis	ENSRNOG00000042458	Stau2
TCONS_00310150	XLOC_275150	-	1915	0.915126	0	inf	1.00854e-06	8.94447e-05	cis	ENSRNOG00000001520	Dlx1
TCONS_00176463	XLOC_139138	-	1261	0	1.34384	#NAME?	1.36325e-06	0.00011549	cis	ENSRNOG00000007167	--
TCONS_00359716	XLOC_319660	-	1964	4.74866	1.59023	1.57829	1.53969e-06	0.000127581	cis	ENSRNOG00000009085	Prkag2
TCONS_00172884	XLOC_152749	-	2167	14.4267	7.94736	0.860197	1.63663e-06	0.00013463	cis	ENSRNOG00000008970	Pcdh17
TCONS_00177635	XLOC_154875	-	899	8.61928	17.9951	-1.06197	3.12976e-06	0.000236861	cis	ENSRNOG00000042479	--
TCONS_00275304	XLOC_245019	-	657	21.4593	42.2886	-0.978663	3.32037e-06	0.000247197	cis	ENSRNOG00000009953	Snx16
TCONS_00275304	XLOC_245019	-	657	21.4593	42.2886	-0.978663	3.32037e-06	0.000247197	cis	ENSRNOG00000010238	Chmp4c
TCONS_00341165	XLOC_275150	-	2136	0	1.07284	#NAME?	3.35418e-06	0.000248056	cis	ENSRNOG00000001520	Dlx1
TCONS_00158713	XLOC_139138	-	1638	0.697112	0	inf	3.87211e-06	0.000278204	cis	ENSRNOG00000007167	--
TCONS_00032588	XLOC_031006	-	1437	3.77313	0.914652	2.04447	5.03848e-06	0.000346647	cis	ENSRNOG00000049871	--
TCONS_00526008	XLOC_466772	-	1880	3.2106	0.534418	2.5868	6.07317e-06	0.000399667	cis	ENSRNOG00000028585	Tceal8
TCONS_00526008	XLOC_466772	-	1880	3.2106	0.534418	2.5868	6.07317e-06	0.000399667	cis	ENSRNOG00000032729	Bex2
TCONS_00526008	XLOC_466772	-	1880	3.2106	0.534418	2.5868	6.07317e-06	0.000399667	cis	ENSRNOG00000046280	Tceal5
TCONS_00439270	XLOC_386461	-	903	0	1.79793	#NAME?	6.53592e-06	0.000421567	cis	ENSRNOG00000011111	Cipc
TCONS_00439270	XLOC_386461	-	903	0	1.79793	#NAME?	6.53592e-06	0.000421567	cis	ENSRNOG00000011285	Zdhhc22
TCONS_00439270	XLOC_386461	-	903	0	1.79793	#NAME?	6.53592e-06	0.000421567	cis	ENSRNOG00000011334	Tmem63c
TCONS_00439270	XLOC_386461	-	903	0	1.79793	#NAME?	6.53592e-06	0.000421567	cis	ENSRNOG00000011719	Ngb
TCONS_00240682	XLOC_212407	-	831	2.01659	0	inf	1.05529e-05	0.000635523	cis	ENSRNOG00000012007	Slc38a7
TCONS_00240682	XLOC_212407	-	831	2.01659	0	inf	1.05529e-05	0.000635523	cis	ENSRNOG00000012271	Cnot1
TCONS_00313199	XLOC_278058	-	4077	20.2664	13.1412	0.624998	1.48682e-05	0.000834164	cis	ENSRNOG00000005348	Pamr1
TCONS_00313199	XLOC_278058	-	4077	20.2664	13.1412	0.624998	1.48682e-05	0.000834164	cis	ENSRNOG00000005479	Slc1a2
TCONS_00218432	XLOC_192033	-	458	129.509	206.87	-0.675675	1.95445e-05	0.00104409	cis	ENSRNOG00000026050	Epb41l4a
TCONS_00275305	XLOC_245019	-	670	3.6096	0	inf	2.02035e-05	0.00107173	cis	ENSRNOG00000009953	Snx16
TCONS_00275305	XLOC_245019	-	670	3.6096	0	inf	2.02035e-05	0.00107173	cis	ENSRNOG00000010238	Chmp4c
TCONS_00227332	XLOC_200570	-	956	3.24326	8.60953	-1.40849	2.26478e-05	0.00116862	cis	ENSRNOG00000013851	Spry4
TCONS_00227332	XLOC_200570	-	956	3.24326	8.60953	-1.40849	2.26478e-05	0.00116862	cis	ENSRNOG00000048800	Nr3c1
TCONS_00357469	XLOC_317472	-	3888	1.26248	2.59476	-1.03934	2.30504e-05	0.00118135	cis	ENSRNOG00000005767	Tulp3
TCONS_00357469	XLOC_317472	-	3888	1.26248	2.59476	-1.03934	2.30504e-05	0.00118135	cis	ENSRNOG00000005936	Foxm1
TCONS_00357469	XLOC_317472	-	3888	1.26248	2.59476	-1.03934	2.30504e-05	0.00118135	cis	ENSRNOG00000006264	Itfg2
TCONS_00357469	XLOC_317472	-	3888	1.26248	2.59476	-1.03934	2.30504e-05	0.00118135	cis	ENSRNOG00000006444	Fkbp4
TCONS_00357469	XLOC_317472	-	3888	1.26248	2.59476	-1.03934	2.30504e-05	0.00118135	cis	ENSRNOG00000028279	LOC100362909
TCONS_00357469	XLOC_317472	-	3888	1.26248	2.59476	-1.03934	2.30504e-05	0.00118135	cis	ENSRNOG00000042939	Nrip2
TCONS_00421967	XLOC_374402	-	1215	0.803823	0	inf	3.16712e-05	0.00152667	cis	ENSRNOG00000011026	Irf2bpl
TCONS_00421967	XLOC_374402	-	1215	0.803823	0	inf	3.16712e-05	0.00152667	cis	ENSRNOG00000011285	Zdhhc22
TCONS_00234567	XLOC_206506	-	439	4.21985	0	inf	3.16712e-05	0.00152667	cis	ENSRNOG00000014761	Rasd2
TCONS_00268054	XLOC_238023	-	1792	1.44255	0.240206	2.58627	4.2356e-05	0.00191564	cis	ENSRNOG00000028348	Lhx8
TCONS_00268054	XLOC_238023	-	1792	1.44255	0.240206	2.58627	4.2356e-05	0.00191564	cis	ENSRNOG00000042332	Slc44a5
TCONS_00343479	XLOC_302373	-	862	0.954368	3.73622	-1.96896	4.74083e-05	0.00209408	cis	ENSRNOG00000025889	Gnas
TCONS_00343479	XLOC_302373	-	862	0.954368	3.73622	-1.96896	4.74083e-05	0.00209408	cis	ENSRNOG00000046381	--
TCONS_00343479	XLOC_302373	-	862	0.954368	3.73622	-1.96896	4.74083e-05	0.00209408	cis	ENSRNOG00000047374	Gnas
TCONS_00343479	XLOC_302373	-	862	0.954368	3.73622	-1.96896	4.74083e-05	0.00209408	cis	ENSRNOG00000048879	--
TCONS_00114503	XLOC_099642	-	3755	1.80302	0.740236	1.28436	9.84887e-05	0.00368991	cis	ENSRNOG00000001379	Cyp3a9
TCONS_00305194	XLOC_261886	-	3352	0.124942	0.886815	-2.82738	9.8439e-05	0.00368991	cis	ENSRNOG00000006589	Mif
TCONS_00305194	XLOC_261886	-	3352	0.124942	0.886815	-2.82738	9.8439e-05	0.00368991	cis	ENSRNOG00000028188	--
TCONS_00305194	XLOC_261886	-	3352	0.124942	0.886815	-2.82738	9.8439e-05	0.00368991	cis	ENSRNOG00000028243	Derl3
TCONS_00305194	XLOC_261886	-	3352	0.124942	0.886815	-2.82738	9.8439e-05	0.00368991	cis	ENSRNOG00000028302	Smarcb1
TCONS_00305194	XLOC_261886	-	3352	0.124942	0.886815	-2.82738	9.8439e-05	0.00368991	cis	ENSRNOG00000028344	Mmp11
TCONS_00305194	XLOC_261886	-	3352	0.124942	0.886815	-2.82738	9.8439e-05	0.00368991	cis	ENSRNOG00000028356	Chchd10
TCONS_00305194	XLOC_261886	-	3352	0.124942	0.886815	-2.82738	9.8439e-05	0.00368991	cis	ENSRNOG00000028386	RGD1564162
TCONS_00305194	XLOC_261886	-	3352	0.124942	0.886815	-2.82738	9.8439e-05	0.00368991	cis	ENSRNOG00000028394	Vpreb3
TCONS_00305194	XLOC_261886	-	3352	0.124942	0.886815	-2.82738	9.8439e-05	0.00368991	cis	ENSRNOG00000029979	RGD1563815
TCONS_00305194	XLOC_261886	-	3352	0.124942	0.886815	-2.82738	9.8439e-05	0.00368991	cis	ENSRNOG00000038300	Gstt4
TCONS_00305194	XLOC_261886	-	3352	0.124942	0.886815	-2.82738	9.8439e-05	0.00368991	cis	ENSRNOG00000049771	Gstt1
TCONS_00151000	XLOC_132849	-	1204	0.890425	0	inf	0.000129468	0.00457856	cis	ENSRNOG00000029107	RGD1561694
TCONS_00151000	XLOC_132849	-	1204	0.890425	0	inf	0.000129468	0.00457856	cis	ENSRNOG00000050437	Bod1l1
TCONS_00056509	XLOC_008966	-	598	1.97433	6.57945	-1.7366	0.000148096	0.00510998	cis	ENSRNOG00000020851	Aplp1
TCONS_00056509	XLOC_008966	-	598	1.97433	6.57945	-1.7366	0.000148096	0.00510998	cis	ENSRNOG00000020864	Kirrel2
TCONS_00056509	XLOC_008966	-	598	1.97433	6.57945	-1.7366	0.000148096	0.00510998	cis	ENSRNOG00000020873	Nphs1
TCONS_00056509	XLOC_008966	-	598	1.97433	6.57945	-1.7366	0.000148096	0.00510998	cis	ENSRNOG00000020922	Hspb6
TCONS_00056509	XLOC_008966	-	598	1.97433	6.57945	-1.7366	0.000148096	0.00510998	cis	ENSRNOG00000020957	Igflr1
TCONS_00056509	XLOC_008966	-	598	1.97433	6.57945	-1.7366	0.000148096	0.00510998	cis	ENSRNOG00000020961	--
TCONS_00056509	XLOC_008966	-	598	1.97433	6.57945	-1.7366	0.000148096	0.00510998	cis	ENSRNOG00000024288	Etv2
TCONS_00056509	XLOC_008966	-	598	1.97433	6.57945	-1.7366	0.000148096	0.00510998	cis	ENSRNOG00000024309	Cox6b1
TCONS_00056509	XLOC_008966	-	598	1.97433	6.57945	-1.7366	0.000148096	0.00510998	cis	ENSRNOG00000024331	Upk1a
TCONS_00056509	XLOC_008966	-	598	1.97433	6.57945	-1.7366	0.000148096	0.00510998	cis	ENSRNOG00000024497	U2af1l4
TCONS_00056509	XLOC_008966	-	598	1.97433	6.57945	-1.7366	0.000148096	0.00510998	cis	ENSRNOG00000024625	Proser3
TCONS_00056509	XLOC_008966	-	598	1.97433	6.57945	-1.7366	0.000148096	0.00510998	cis	ENSRNOG00000024677	Arhgap33
TCONS_00056509	XLOC_008966	-	598	1.97433	6.57945	-1.7366	0.000148096	0.00510998	cis	ENSRNOG00000025111	Nfkbid
TCONS_00056509	XLOC_008966	-	598	1.97433	6.57945	-1.7366	0.000148096	0.00510998	cis	ENSRNOG00000042465	Zbtb32
TCONS_00156215	XLOC_124637	-	1773	0	0.824973	#NAME?	0.000160424	0.00537209	cis	ENSRNOG00000005043	Cpeb2
TCONS_00495982	XLOC_434901	-	1116	0	1.17381	#NAME?	0.000164515	0.00545302	cis	ENSRNOG00000010699	Trim43a
TCONS_00495982	XLOC_434901	-	1116	0	1.17381	#NAME?	0.000164515	0.00545302	cis	ENSRNOG00000042726	RGD1560775
TCONS_00495982	XLOC_434901	-	1116	0	1.17381	#NAME?	0.000164515	0.00545302	cis	ENSRNOG00000043223	Zfp949
TCONS_00495982	XLOC_434901	-	1116	0	1.17381	#NAME?	0.000164515	0.00545302	cis	ENSRNOG00000048221	--
TCONS_00177558	XLOC_154105	-	1073	0	1.07758	#NAME?	0.000165811	0.00547175	cis	ENSRNOG00000024237	Scel
TCONS_00032819	XLOC_031215	-	1183	1.19519	3.59166	-1.58742	0.000175255	0.00570055	cis	ENSRNOG00000031210	Vom1r48
TCONS_00032819	XLOC_031215	-	1183	1.19519	3.59166	-1.58742	0.000175255	0.00570055	cis	ENSRNOG00000032062	LOC100911426
TCONS_00032819	XLOC_031215	-	1183	1.19519	3.59166	-1.58742	0.000175255	0.00570055	cis	ENSRNOG00000032817	Vom1r46
TCONS_00032819	XLOC_031215	-	1183	1.19519	3.59166	-1.58742	0.000175255	0.00570055	cis	ENSRNOG00000034101	Vom1r47
TCONS_00032819	XLOC_031215	-	1183	1.19519	3.59166	-1.58742	0.000175255	0.00570055	cis	ENSRNOG00000047230	Zfp551
TCONS_00032819	XLOC_031215	-	1183	1.19519	3.59166	-1.58742	0.000175255	0.00570055	cis	ENSRNOG00000047370	Vom1r51
TCONS_00343376	XLOC_300962	-	1415	0.362001	2.20905	-2.60936	0.000184928	0.00593608	cis	ENSRNOG00000047611	Top1
TCONS_00266106	XLOC_236118	-	791	1.29109	0	inf	0.000254892	0.00780982	cis	ENSRNOG00000047992	RGD1561875
TCONS_00387632	XLOC_343858	-	454	2.92528	0	inf	0.000266003	0.00803102	cis	ENSRNOG00000009778	Tmem59
TCONS_00387632	XLOC_343858	-	454	2.92528	0	inf	0.000266003	0.00803102	cis	ENSRNOG00000009983	Lrrc42
TCONS_00387632	XLOC_343858	-	454	2.92528	0	inf	0.000266003	0.00803102	cis	ENSRNOG00000010620	Ndc1
TCONS_00187279	XLOC_164856	-	1153	0.644563	0	inf	0.000266003	0.00803102	cis	ENSRNOG00000011754	Myom2
TCONS_00187279	XLOC_164856	-	1153	0.644563	0	inf	0.000266003	0.00803102	cis	ENSRNOG00000012333	Kbtbd11
TCONS_00187279	XLOC_164856	-	1153	0.644563	0	inf	0.000266003	0.00803102	cis	ENSRNOG00000012561	Arhgef10
TCONS_00387632	XLOC_343858	-	454	2.92528	0	inf	0.000266003	0.00803102	cis	ENSRNOG00000037795	Ldlrad1
TCONS_00376163	XLOC_328454	-	999	0	1.49836	#NAME?	0.000298441	0.00883417	cis	ENSRNOG00000005433	Shq1
TCONS_00246797	XLOC_212407	-	1102	0	1.09543	#NAME?	0.000364181	0.0104531	cis	ENSRNOG00000012007	Slc38a7
TCONS_00246797	XLOC_212407	-	1102	0	1.09543	#NAME?	0.000364181	0.0104531	cis	ENSRNOG00000012271	Cnot1
TCONS_00138855	XLOC_121157	-	1743	1.06898	0.165397	2.69224	0.000442692	0.0119796	cis	ENSRNOG00000002866	Rassf6
TCONS_00138855	XLOC_121157	-	1743	1.06898	0.165397	2.69224	0.000442692	0.0119796	cis	ENSRNOG00000002878	Afm
TCONS_00138855	XLOC_121157	-	1743	1.06898	0.165397	2.69224	0.000442692	0.0119796	cis	ENSRNOG00000002889	Afp
TCONS_00138855	XLOC_121157	-	1743	1.06898	0.165397	2.69224	0.000442692	0.0119796	cis	ENSRNOG00000039504	LOC360919
TCONS_00056149	XLOC_005808	-	705	0	1.49496	#NAME?	0.000455559	0.0121201	cis	ENSRNOG00000001488	Psmb1
TCONS_00056149	XLOC_005808	-	705	0	1.49496	#NAME?	0.000455559	0.0121201	cis	ENSRNOG00000001489	Tbp
TCONS_00177258	XLOC_151304	-	1005	0	1.00359	#NAME?	0.000522809	0.0134732	cis	ENSRNOG00000014398	Scara5
TCONS_00409447	XLOC_335587	-	1081	0.116809	1.48665	-3.66984	0.000603636	0.0151436	cis	ENSRNOG00000009389	Ripk2
TCONS_00188137	XLOC_165662	-	2388	1.24978	0.240883	2.37527	0.000732181	0.0175699	cis	ENSRNOG00000010488	Zmiz1
TCONS_00188137	XLOC_165662	-	2388	1.24978	0.240883	2.37527	0.000732181	0.0175699	cis	ENSRNOG00000010558	Ppif
TCONS_00025165	XLOC_023950	-	904	1.00237	0	inf	0.000744609	0.0177575	cis	ENSRNOG00000020705	Rnls
TCONS_00409397	XLOC_334958	-	856	0	1.33518	#NAME?	0.00074814	0.0177862	cis	ENSRNOG00000007810	Gdf6
TCONS_00340946	XLOC_272348	-	1688	0.829435	2.41228	-1.5402	0.000770027	0.0181922	cis	ENSRNOG00000017017	Zbtb43
TCONS_00340946	XLOC_272348	-	1688	0.829435	2.41228	-1.5402	0.000770027	0.0181922	cis	ENSRNOG00000017019	Lmx1b
TCONS_00340946	XLOC_272348	-	1688	0.829435	2.41228	-1.5402	0.000770027	0.0181922	cis	ENSRNOG00000032700	Zbtb34
TCONS_00068204	XLOC_060446	-	893	0.756569	0	inf	0.000782701	0.0182269	cis	ENSRNOG00000002474	Tom1l1
TCONS_00462555	XLOC_411522	-	403	3.27963	0	inf	0.000782701	0.0182269	cis	ENSRNOG00000009312	--
TCONS_00462555	XLOC_411522	-	403	3.27963	0	inf	0.000782701	0.0182269	cis	ENSRNOG00000009336	Mapk15
TCONS_00050167	XLOC_047490	-	1021	0.629886	0	inf	0.000782701	0.0182269	cis	ENSRNOG00000011931	Smarca2
TCONS_00174316	XLOC_154105	-	1296	0.507996	0	inf	0.00077366	0.0182269	cis	ENSRNOG00000024237	Scel
TCONS_00462555	XLOC_411522	-	403	3.27963	0	inf	0.000782701	0.0182269	cis	ENSRNOG00000030264	Fam83h
TCONS_00068204	XLOC_060446	-	893	0.756569	0	inf	0.000782701	0.0182269	cis	ENSRNOG00000032558	RGD1564550
TCONS_00462555	XLOC_411522	-	403	3.27963	0	inf	0.000782701	0.0182269	cis	ENSRNOG00000043439	Zfp707
TCONS_00462555	XLOC_411522	-	403	3.27963	0	inf	0.000782701	0.0182269	cis	ENSRNOG00000047521	Ccdc166
TCONS_00200018	XLOC_175288	-	1624	0.34718	1.54047	-2.14961	0.000785984	0.0182651	cis	ENSRNOG00000014007	Gfod1
TCONS_00200018	XLOC_175288	-	1624	0.34718	1.54047	-2.14961	0.000785984	0.0182651	cis	ENSRNOG00000014019	Tbc1d7
TCONS_00200018	XLOC_175288	-	1624	0.34718	1.54047	-2.14961	0.000785984	0.0182651	cis	ENSRNOG00000014264	Phactr1
TCONS_00222763	XLOC_196177	-	471	16.6356	5.48479	1.60077	0.000795808	0.0184556	cis	ENSRNOG00000012339	--
TCONS_00222763	XLOC_196177	-	471	16.6356	5.48479	1.60077	0.000795808	0.0184556	cis	ENSRNOG00000017263	--
TCONS_00222763	XLOC_196177	-	471	16.6356	5.48479	1.60077	0.000795808	0.0184556	cis	ENSRNOG00000048704	RGD1562758
TCONS_00208550	XLOC_183511	-	884	3.22922	7.05663	-1.1278	0.000812867	0.0187174	cis	ENSRNOG00000013717	Bmp6
TCONS_00208550	XLOC_183511	-	884	3.22922	7.05663	-1.1278	0.000812867	0.0187174	cis	ENSRNOG00000013756	Snrnp48
TCONS_00208550	XLOC_183511	-	884	3.22922	7.05663	-1.1278	0.000812867	0.0187174	cis	ENSRNOG00000013928	Dsp
TCONS_00438869	XLOC_380088	-	2038	1.11987	2.62577	-1.2294	0.000936021	0.0208552	cis	ENSRNOG00000006119	Slc7a15
TCONS_00438869	XLOC_380088	-	2038	1.11987	2.62577	-1.2294	0.000936021	0.0208552	cis	ENSRNOG00000006180	Pum2
TCONS_00438869	XLOC_380088	-	2038	1.11987	2.62577	-1.2294	0.000936021	0.0208552	cis	ENSRNOG00000021403	Rhob
TCONS_00466738	XLOC_394453	-	1621	0.14116	0.872426	-2.62771	0.000991633	0.0217978	cis	ENSRNOG00000047586	--
TCONS_00407318	XLOC_362586	-	887	0.780019	0	inf	0.00103756	0.0226073	cis	ENSRNOG00000013474	Casz1
TCONS_00407318	XLOC_362586	-	887	0.780019	0	inf	0.00103756	0.0226073	cis	ENSRNOG00000013498	Pex14
TCONS_00246899	XLOC_213949	-	1570	0.232678	1.44923	-2.63888	0.0010707	0.0231296	cis	ENSRNOG00000005115	Asf1b
TCONS_00246899	XLOC_213949	-	1570	0.232678	1.44923	-2.63888	0.0010707	0.0231296	cis	ENSRNOG00000005257	Prkaca
TCONS_00246899	XLOC_213949	-	1570	0.232678	1.44923	-2.63888	0.0010707	0.0231296	cis	ENSRNOG00000005533	LOC686013
TCONS_00246899	XLOC_213949	-	1570	0.232678	1.44923	-2.63888	0.0010707	0.0231296	cis	ENSRNOG00000005747	Il27ra
TCONS_00246899	XLOC_213949	-	1570	0.232678	1.44923	-2.63888	0.0010707	0.0231296	cis	ENSRNOG00000005911	Rln3
TCONS_00246899	XLOC_213949	-	1570	0.232678	1.44923	-2.63888	0.0010707	0.0231296	cis	ENSRNOG00000006049	Rfx1
TCONS_00246899	XLOC_213949	-	1570	0.232678	1.44923	-2.63888	0.0010707	0.0231296	cis	ENSRNOG00000006551	Dcaf15
TCONS_00246899	XLOC_213949	-	1570	0.232678	1.44923	-2.63888	0.0010707	0.0231296	cis	ENSRNOG00000029134	Adgrl1
TCONS_00246899	XLOC_213949	-	1570	0.232678	1.44923	-2.63888	0.0010707	0.0231296	cis	ENSRNOG00000039252	Gm10644
TCONS_00246899	XLOC_213949	-	1570	0.232678	1.44923	-2.63888	0.0010707	0.0231296	cis	ENSRNOG00000043301	--
TCONS_00341287	XLOC_276966	-	2897	0.424356	1.24517	-1.55299	0.00110802	0.0236433	cis	ENSRNOG00000008000	Syt13
TCONS_00056227	XLOC_006985	-	794	0.26878	2.04527	-2.9278	0.00113685	0.0240997	cis	ENSRNOG00000019082	Sbk1
TCONS_00056227	XLOC_006985	-	794	0.26878	2.04527	-2.9278	0.00113685	0.0240997	cis	ENSRNOG00000028877	Vom1r42
TCONS_00056227	XLOC_006985	-	794	0.26878	2.04527	-2.9278	0.00113685	0.0240997	cis	ENSRNOG00000031178	LOC100362054
TCONS_00056227	XLOC_006985	-	794	0.26878	2.04527	-2.9278	0.00113685	0.0240997	cis	ENSRNOG00000032226	Vom1r43
TCONS_00056227	XLOC_006985	-	794	0.26878	2.04527	-2.9278	0.00113685	0.0240997	cis	ENSRNOG00000033483	Vom1r44
TCONS_00047511	XLOC_045008	-	1809	4.59041	2.57384	0.834703	0.0013075	0.026434	cis	ENSRNOG00000020484	Trpm5
TCONS_00493470	XLOC_438931	-	688	1.00445	0	inf	0.0013499	0.0269789	cis	ENSRNOG00000006336	Fyco1
TCONS_00493470	XLOC_438931	-	688	1.00445	0	inf	0.0013499	0.0269789	cis	ENSRNOG00000006620	Xcr1
TCONS_00493470	XLOC_438931	-	688	1.00445	0	inf	0.0013499	0.0269789	cis	ENSRNOG00000006715	Ccr1
TCONS_00493470	XLOC_438931	-	688	1.00445	0	inf	0.0013499	0.0269789	cis	ENSRNOG00000006736	Ccr3
TCONS_00018450	XLOC_017630	-	611	1.22266	0	inf	0.0013499	0.0269789	cis	ENSRNOG00000016206	Uvrag
TCONS_00018450	XLOC_017630	-	611	1.22266	0	inf	0.0013499	0.0269789	cis	ENSRNOG00000016573	Dgat2
TCONS_00473483	XLOC_419837	-	439	2.37367	0	inf	0.0013499	0.0269789	cis	ENSRNOG00000016905	Hmg20a
TCONS_00473483	XLOC_419837	-	439	2.37367	0	inf	0.0013499	0.0269789	cis	ENSRNOG00000017193	Lingo1
TCONS_00018450	XLOC_017630	-	611	1.22266	0	inf	0.0013499	0.0269789	cis	ENSRNOG00000027228	Mogat2
TCONS_00535347	XLOC_475677	-	14524	0.5372	0.940841	-0.80849	0.00138954	0.0275318	cis	ENSRNOG00000002923	Zcchc13
TCONS_00535347	XLOC_475677	-	14524	0.5372	0.940841	-0.80849	0.00138954	0.0275318	cis	ENSRNOG00000032159	--
TCONS_00216350	XLOC_190004	-	1743	3.35699	1.36772	1.29539	0.00149334	0.0289542	cis	ENSRNOG00000016887	Hrh4
TCONS_00216350	XLOC_190004	-	1743	3.35699	1.36772	1.29539	0.00149334	0.0289542	cis	ENSRNOG00000031244	LOC100910109
TCONS_00216350	XLOC_190004	-	1743	3.35699	1.36772	1.29539	0.00149334	0.0289542	cis	ENSRNOG00000045844	Impact
TCONS_00216350	XLOC_190004	-	1743	3.35699	1.36772	1.29539	0.00149334	0.0289542	cis	ENSRNOG00000046857	--
TCONS_00104875	XLOC_079292	-	1688	0.134552	0.772774	-2.52188	0.00156522	0.0300905	cis	ENSRNOG00000027691	Cldn17
TCONS_00032609	XLOC_031006	-	1053	3.64156	1.2746	1.51451	0.00163304	0.0311393	cis	ENSRNOG00000049871	--
TCONS_00241718	XLOC_213382	-	1388	5.1271	2.41692	1.08497	0.00166745	0.0315219	cis	ENSRNOG00000000010	Cbln1
TCONS_00241718	XLOC_213382	-	1388	5.1271	2.41692	1.08497	0.00166745	0.0315219	cis	ENSRNOG00000024182	LOC680913
TCONS_00437914	XLOC_368438	-	1279	0.659318	1.82746	-1.47079	0.00173511	0.0324497	cis	ENSRNOG00000009285	Tssc1
TCONS_00312025	XLOC_276966	-	2684	3.24786	5.18782	-0.675638	0.00211227	0.0374449	cis	ENSRNOG00000008000	Syt13
TCONS_00029476	XLOC_028028	-	849	2.60083	0.72222	1.84846	0.00213609	0.0376065	cis	ENSRNOG00000016371	Slc18b1
TCONS_00029476	XLOC_028028	-	849	2.60083	0.72222	1.84846	0.00213609	0.0376065	cis	ENSRNOG00000016411	LOC100360573
TCONS_00029476	XLOC_028028	-	849	2.60083	0.72222	1.84846	0.00213609	0.0376065	cis	ENSRNOG00000039865	Vnn3
TCONS_00161003	XLOC_141320	-	3143	1.00091	0.447966	1.15984	0.00216537	0.0379341	cis	ENSRNOG00000009075	Trim13
TCONS_00161003	XLOC_141320	-	3143	1.00091	0.447966	1.15984	0.00216537	0.0379341	cis	ENSRNOG00000015095	Spryd7
TCONS_00161003	XLOC_141320	-	3143	1.00091	0.447966	1.15984	0.00216537	0.0379341	cis	ENSRNOG00000021831	Kcnrg
TCONS_00161003	XLOC_141320	-	3143	1.00091	0.447966	1.15984	0.00216537	0.0379341	cis	ENSRNOG00000046910	--
TCONS_00494805	XLOC_419921	-	1904	0.666596	1.76474	-1.40457	0.00219912	0.038394	cis	ENSRNOG00000017600	Ptpn9
TCONS_00494805	XLOC_419921	-	1904	0.666596	1.76474	-1.40457	0.00219912	0.038394	cis	ENSRNOG00000018577	Neil1
TCONS_00494805	XLOC_419921	-	1904	0.666596	1.76474	-1.40457	0.00219912	0.038394	cis	ENSRNOG00000018671	Commd4
TCONS_00494805	XLOC_419921	-	1904	0.666596	1.76474	-1.40457	0.00219912	0.038394	cis	ENSRNOG00000018689	RGD1305464
TCONS_00494805	XLOC_419921	-	1904	0.666596	1.76474	-1.40457	0.00219912	0.038394	cis	ENSRNOG00000030654	Man2c1
TCONS_00494805	XLOC_419921	-	1904	0.666596	1.76474	-1.40457	0.00219912	0.038394	cis	ENSRNOG00000032254	Sin3a
TCONS_00494805	XLOC_419921	-	1904	0.666596	1.76474	-1.40457	0.00219912	0.038394	cis	ENSRNOG00000038477	LOC691110
TCONS_00056851	XLOC_013887	-	1555	0.111251	0.756976	-2.76643	0.00230512	0.039618	cis	ENSRNOG00000012683	Abhd17c
TCONS_00056851	XLOC_013887	-	1555	0.111251	0.756976	-2.76643	0.00230512	0.039618	cis	ENSRNOG00000013017	Arnt2
TCONS_00310368	XLOC_275358	-	604	1.10871	0	inf	0.00233887	0.0397615	cis	ENSRNOG00000018406	Wipf1
TCONS_00310368	XLOC_275358	-	604	1.10871	0	inf	0.00233887	0.0397615	cis	ENSRNOG00000018485	Gpr155
TCONS_00198145	XLOC_173513	-	632	1.02602	0	inf	0.00233887	0.0397615	cis	ENSRNOG00000019108	Rmi1
TCONS_00198145	XLOC_173513	-	632	1.02602	0	inf	0.00233887	0.0397615	cis	ENSRNOG00000019113	LOC100359916
TCONS_00198145	XLOC_173513	-	632	1.02602	0	inf	0.00233887	0.0397615	cis	ENSRNOG00000019232	RGD1311345
TCONS_00198145	XLOC_173513	-	632	1.02602	0	inf	0.00233887	0.0397615	cis	ENSRNOG00000019257	Kif27
TCONS_00213708	XLOC_188514	-	435	2.15699	0	inf	0.00233887	0.0397615	cis	ENSRNOG00000040024	AABR07028805.1
TCONS_00213708	XLOC_188514	-	435	2.15699	0	inf	0.00233887	0.0397615	cis	ENSRNOG00000048958	Rpl37-ps1
TCONS_00088745	XLOC_070292	-	1856	0.361258	1.03782	-1.52246	0.00235278	0.0398639	cis	ENSRNOG00000005357	Ctc1
TCONS_00088745	XLOC_070292	-	1856	0.361258	1.03782	-1.52246	0.00235278	0.0398639	cis	ENSRNOG00000005659	Aurkb
TCONS_00088745	XLOC_070292	-	1856	0.361258	1.03782	-1.52246	0.00235278	0.0398639	cis	ENSRNOG00000006513	LOC497934
TCONS_00088745	XLOC_070292	-	1856	0.361258	1.03782	-1.52246	0.00235278	0.0398639	cis	ENSRNOG00000006519	Tmem107
TCONS_00088745	XLOC_070292	-	1856	0.361258	1.03782	-1.52246	0.00235278	0.0398639	cis	ENSRNOG00000006989	Vamp2
TCONS_00088745	XLOC_070292	-	1856	0.361258	1.03782	-1.52246	0.00235278	0.0398639	cis	ENSRNOG00000007387	Per1
TCONS_00088745	XLOC_070292	-	1856	0.361258	1.03782	-1.52246	0.00235278	0.0398639	cis	ENSRNOG00000007391	Hes7
TCONS_00088745	XLOC_070292	-	1856	0.361258	1.03782	-1.52246	0.00235278	0.0398639	cis	ENSRNOG00000007454	Aloxe3
TCONS_00088745	XLOC_070292	-	1856	0.361258	1.03782	-1.52246	0.00235278	0.0398639	cis	ENSRNOG00000007778	Alox15b
TCONS_00088745	XLOC_070292	-	1856	0.361258	1.03782	-1.52246	0.00235278	0.0398639	cis	ENSRNOG00000022210	Alox12b
TCONS_00088745	XLOC_070292	-	1856	0.361258	1.03782	-1.52246	0.00235278	0.0398639	cis	ENSRNOG00000037672	AC129753.1
TCONS_00419181	XLOC_371768	-	2298	0.943469	0.331516	1.5089	0.00237022	0.0400398	cis	ENSRNOG00000005550	Lrfn5
TCONS_00494267	XLOC_415957	-	496	0	2.46034	#NAME?	0.00240203	0.0404568	cis	ENSRNOG00000009043	Piwil4
TCONS_00494267	XLOC_415957	-	496	0	2.46034	#NAME?	0.00240203	0.0404568	cis	ENSRNOG00000009157	Fut4
TCONS_00494267	XLOC_415957	-	496	0	2.46034	#NAME?	0.00240203	0.0404568	cis	ENSRNOG00000009233	Ankrd49
TCONS_00494267	XLOC_415957	-	496	0	2.46034	#NAME?	0.00240203	0.0404568	cis	ENSRNOG00000009506	Mre11a
TCONS_00374794	XLOC_313406	-	537	0.515085	3.45215	-2.74461	0.00249637	0.0415829	cis	ENSRNOG00000015455	Spr
TCONS_00374794	XLOC_313406	-	537	0.515085	3.45215	-2.74461	0.00249637	0.0415829	cis	ENSRNOG00000015493	Emx1
TCONS_00374794	XLOC_313406	-	537	0.515085	3.45215	-2.74461	0.00249637	0.0415829	cis	ENSRNOG00000028235	AABR07061336.1
TCONS_00374794	XLOC_313406	-	537	0.515085	3.45215	-2.74461	0.00249637	0.0415829	cis	ENSRNOG00000037871	Sfxn5
TCONS_00374794	XLOC_313406	-	537	0.515085	3.45215	-2.74461	0.00249637	0.0415829	cis	ENSRNOG00000037879	--
TCONS_00541015	XLOC_477643	-	2039	0.717334	1.55266	-1.11403	0.00252986	0.0419255	cis	ENSRNOG00000002316	--
TCONS_00541015	XLOC_477643	-	2039	0.717334	1.55266	-1.11403	0.00252986	0.0419255	cis	ENSRNOG00000004559	--
TCONS_00541015	XLOC_477643	-	2039	0.717334	1.55266	-1.11403	0.00252986	0.0419255	cis	ENSRNOG00000015175	--
TCONS_00541015	XLOC_477643	-	2039	0.717334	1.55266	-1.11403	0.00252986	0.0419255	cis	ENSRNOG00000015643	--
TCONS_00541015	XLOC_477643	-	2039	0.717334	1.55266	-1.11403	0.00252986	0.0419255	cis	ENSRNOG00000031040	--
TCONS_00541015	XLOC_477643	-	2039	0.717334	1.55266	-1.11403	0.00252986	0.0419255	cis	ENSRNOG00000033667	--
TCONS_00308787	XLOC_273870	-	1597	1.67234	0.502289	1.73528	0.00260002	0.042845	cis	ENSRNOG00000004772	Cytip
TCONS_00308787	XLOC_273870	-	1597	1.67234	0.502289	1.73528	0.00260002	0.042845	cis	ENSRNOG00000004828	Acvr1c
TCONS_00540126	XLOC_460754	-	2418	1.56787	0.544032	1.52704	0.00265968	0.0435996	cis	ENSRNOG00000004776	Ftsj1
TCONS_00540126	XLOC_460754	-	2418	1.56787	0.544032	1.52704	0.00265968	0.0435996	cis	ENSRNOG00000004819	Porcn
TCONS_00540126	XLOC_460754	-	2418	1.56787	0.544032	1.52704	0.00265968	0.0435996	cis	ENSRNOG00000027850	Ssx1
TCONS_00540126	XLOC_460754	-	2418	1.56787	0.544032	1.52704	0.00265968	0.0435996	cis	ENSRNOG00000031952	--
TCONS_00540126	XLOC_460754	-	2418	1.56787	0.544032	1.52704	0.00265968	0.0435996	cis	ENSRNOG00000032522	RGD1560784
TCONS_00540126	XLOC_460754	-	2418	1.56787	0.544032	1.52704	0.00265968	0.0435996	cis	ENSRNOG00000039622	--
TCONS_00125787	XLOC_109481	-	716	0.517384	2.71686	-2.39263	0.00270952	0.0442886	cis	ENSRNOG00000002627	Kctd3
TCONS_00125787	XLOC_109481	-	716	0.517384	2.71686	-2.39263	0.00270952	0.0442886	cis	ENSRNOG00000022144	LOC100361993
TCONS_00106901	XLOC_092514	-	583	1.29169	0	inf	0.00280973	0.0456197	cis	ENSRNOG00000000897	Rxfp2
TCONS_00411592	XLOC_362586	-	996	0	0.686174	#NAME?	0.00287326	0.0462328	cis	ENSRNOG00000013474	Casz1
TCONS_00411592	XLOC_362586	-	996	0	0.686174	#NAME?	0.00287326	0.0462328	cis	ENSRNOG00000013498	Pex14
TCONS_00540125	XLOC_460754	-	3193	1.24992	2.30866	-0.885224	0.00304012	0.0484372	cis	ENSRNOG00000004776	Ftsj1
TCONS_00540125	XLOC_460754	-	3193	1.24992	2.30866	-0.885224	0.00304012	0.0484372	cis	ENSRNOG00000004819	Porcn
TCONS_00540125	XLOC_460754	-	3193	1.24992	2.30866	-0.885224	0.00304012	0.0484372	cis	ENSRNOG00000027850	Ssx1
TCONS_00540125	XLOC_460754	-	3193	1.24992	2.30866	-0.885224	0.00304012	0.0484372	cis	ENSRNOG00000031952	--
TCONS_00540125	XLOC_460754	-	3193	1.24992	2.30866	-0.885224	0.00304012	0.0484372	cis	ENSRNOG00000032522	RGD1560784
TCONS_00540125	XLOC_460754	-	3193	1.24992	2.30866	-0.885224	0.00304012	0.0484372	cis	ENSRNOG00000039622	--
TCONS_00484608	XLOC_430407	-	3216	0.667081	0.249678	1.41779	0.00313974	0.0495721	cis	ENSRNOG00000018939	Rexo2
TCONS_00484608	XLOC_430407	-	3216	0.667081	0.249678	1.41779	0.00313974	0.0495721	cis	ENSRNOG00000027730	Nxpe1
