# Supplementary material for: RNA-seq analysis of lncRNA-controlled developmental gene expression during puberty in goat & rat
Source: BMC Genet. 2018 Apr 2;19:19. doi: 10.1186/s12863-018-0608-9 (PMC5879571; doi:10.1186/s12863-018-0608-9)
Supplement: Supplementary file 3 — KEGG terms of predicted target genes. (XLSX 28 kb) [file 12863_2018_608_MOESM3_ESM.xlsx]

## Sheet: Goat
#Term	Database	ID	Input number	Background number	P-Value	Corrected P-Value	Input	KO	Entrez_ID	KO_name	Hyperlink
Adherens junction	KEGG PATHWAY	chx04520	3	73	0.0122842	0.237119	106503491|102174768|102185878	chx:102185878|chx:102174768|chx:102185878|	102185878|102174768|102185878|	WASF2|PTPRJ|WASF2|	http://www.genome.jp/kegg-bin/show_pathway?chx04520/chx:102185878%09red/chx:102174768%09red
Adrenergic signaling in cardiomyocytes	KEGG PATHWAY	chx04261	1	148	0.610657	0.705374	102181952	chx:102181952|	102181952|	PPP2R2A|	http://www.genome.jp/kegg-bin/show_pathway?chx04261/chx:102181952%09red
Alcoholism	KEGG PATHWAY	chx05034	1	163	0.646042	0.705374	102168830	chx:102168830|	102168830|	DRD1|	http://www.genome.jp/kegg-bin/show_pathway?chx05034/chx:102168830%09red
Alzheimer's disease	KEGG PATHWAY	chx05010	2	195	0.352206	0.609314	102170760|102168293	chx:102170760|chx:102168293|	102170760|102168293|	FADD|ATP5G1|	http://www.genome.jp/kegg-bin/show_pathway?chx05010/chx:102168293%09red/chx:102170760%09red
Amoebiasis	KEGG PATHWAY	chx05146	5	116	0.00102233	0.0460049	102174613|102178679|102179337|102180906|100861281	chx:102174613|chx:102178679|chx:102179337|chx:102180906|chx:100861281|	102174613|102178679|102179337|102180906|100861281|	| |SERPINB1|SERPINB9|GOLF|	http://www.genome.jp/kegg-bin/show_pathway?chx05146/chx:102179337%09red/chx:102180906%09red/chx:102174613%09red/chx:102178679%09red/chx:100861281%09red
Amphetamine addiction	KEGG PATHWAY	chx05031	1	67	0.349351	0.609314	102168830	chx:102168830|	102168830|	DRD1|	http://www.genome.jp/kegg-bin/show_pathway?chx05031/chx:102168830%09red
AMPK signaling pathway	KEGG PATHWAY	chx04152	1	125	0.549461	0.696499	102181952	chx:102181952|	102181952|	PPP2R2A|	http://www.genome.jp/kegg-bin/show_pathway?chx04152/chx:102181952%09red
Apoptosis	KEGG PATHWAY	chx04210	3	89	0.0204097	0.26241	102170760|102180544|102178407	chx:102170760|chx:102180544|chx:102178407|	102170760|102180544|102178407|	FADD|IRAK2|RIPK1|	http://www.genome.jp/kegg-bin/show_pathway?chx04210/chx:102178407%09red/chx:102180544%09red/chx:102170760%09red
Arachidonic acid metabolism	KEGG PATHWAY	chx00590	1	84	0.415745	0.623617	102190911	chx:102190911|	102190911|	GPX8|	http://www.genome.jp/kegg-bin/show_pathway?chx00590/chx:102190911%09red
Bacterial invasion of epithelial cells	KEGG PATHWAY	chx05100	2	78	0.0904926	0.471416	106503491|102185878	chx:102185878|chx:102185878|	102185878|102185878|	WASF2|WASF2|	http://www.genome.jp/kegg-bin/show_pathway?chx05100/chx:102185878%09red
Calcium signaling pathway	KEGG PATHWAY	chx04020	3	177	0.104991	0.471416	102184834|102168830|100861281	chx:102184834|chx:102168830|chx:100861281|	102184834|102168830|100861281|	CACNA1E|DRD1|GOLF|	http://www.genome.jp/kegg-bin/show_pathway?chx04020/chx:102184834%09red/chx:102168830%09red/chx:100861281%09red
cAMP signaling pathway	KEGG PATHWAY	chx04024	2	213	0.392669	0.609314	102168830|102181801	chx:102168830|chx:102181801|	102168830|102181801|	DRD1|ADORA1|	http://www.genome.jp/kegg-bin/show_pathway?chx04024/chx:102168830%09red/chx:102181801%09red
Cell adhesion molecules (CAMs)	KEGG PATHWAY	chx04514	1	155	0.627587	0.705374	102188814	chx:102188814|	102188814|	|	http://www.genome.jp/kegg-bin/show_pathway?chx04514/chx:102188814%09red
cGMP-PKG signaling pathway	KEGG PATHWAY	chx04022	3	161	0.0850564	0.471416	102185781|102181801|102175290	chx:102185781|chx:102181801|chx:102175290|	102185781|102181801|102175290|	KCNMB1|ADORA1|MEF2C|	http://www.genome.jp/kegg-bin/show_pathway?chx04022/chx:102175290%09red/chx:102181801%09red/chx:102185781%09red
Chagas disease (American trypanosomiasis)	KEGG PATHWAY	chx05142	3	111	0.0353958	0.398203	102181952|102170760|100861281	chx:102181952|chx:102170760|chx:100861281|	102181952|102170760|100861281|	PPP2R2A|FADD|GOLF|	http://www.genome.jp/kegg-bin/show_pathway?chx05142/chx:102181952%09red/chx:102170760%09red/chx:100861281%09red
Cocaine addiction	KEGG PATHWAY	chx05030	1	49	0.270869	0.586118	102168830	chx:102168830|	102168830|	DRD1|	http://www.genome.jp/kegg-bin/show_pathway?chx05030/chx:102168830%09red
Cytokine-cytokine receptor interaction	KEGG PATHWAY	chx04060	1	235	0.776142	0.802906	102181208	chx:102181208|	102181208|	IL17B|	http://www.genome.jp/kegg-bin/show_pathway?chx04060/chx:102181208%09red
Dopaminergic synapse	KEGG PATHWAY	chx04728	3	132	0.0537368	0.471416	102181952|102168830|100861281	chx:102181952|chx:102168830|chx:100861281|	102181952|102168830|100861281|	PPP2R2A|DRD1|GOLF|	http://www.genome.jp/kegg-bin/show_pathway?chx04728/chx:102168830%09red/chx:102181952%09red/chx:100861281%09red
Endocytosis	KEGG PATHWAY	chx04144	3	220	0.166123	0.515553	102191370|102188814|102177210	chx:102191370|chx:102188814|chx:102177210|	102191370|102188814|102177210|	SNF8| |CHMP1B|	http://www.genome.jp/kegg-bin/show_pathway?chx04144/chx:102177210%09red/chx:102191370%09red/chx:102188814%09red
Epstein-Barr virus infection	KEGG PATHWAY	chx05169	3	196	0.130779	0.490422	102180165|102178407|102188814	chx:102180165|chx:102178407|chx:102188814|	102180165|102178407|102188814|	PSMD6|RIPK1| |	http://www.genome.jp/kegg-bin/show_pathway?chx05169/chx:102188814%09red/chx:102178407%09red/chx:102180165%09red
Fanconi anemia pathway	KEGG PATHWAY	chx03460	1	51	0.280034	0.586118	102181544	chx:102181544|	102181544|	FANCD2|	http://www.genome.jp/kegg-bin/show_pathway?chx03460/chx:102181544%09red
Gap junction	KEGG PATHWAY	chx04540	3	89	0.0204097	0.26241	102178119|102168830|102177846	chx:102178119|chx:102168830|chx:102177846|	102178119|102168830|102177846|	|DRD1|TUBA4A|	http://www.genome.jp/kegg-bin/show_pathway?chx04540/chx:102178119%09red/chx:102168830%09red/chx:102177846%09red
Glutathione metabolism	KEGG PATHWAY	chx00480	1	49	0.270869	0.586118	102190911	chx:102190911|	102190911|	GPX8|	http://www.genome.jp/kegg-bin/show_pathway?chx00480/chx:102190911%09red
Glycolysis / Gluconeogenesis	KEGG PATHWAY	chx00010	1	62	0.328434	0.609314	102187916	chx:102187916|	102187916|	BPGM|	http://www.genome.jp/kegg-bin/show_pathway?chx00010/chx:102187916%09red
Hedgehog signaling pathway	KEGG PATHWAY	chx04340	1	49	0.270869	0.586118	102181496	chx:102181496|	102181496|	CSNK1A1|	http://www.genome.jp/kegg-bin/show_pathway?chx04340/chx:102181496%09red
Hepatitis C	KEGG PATHWAY	chx05160	2	132	0.206436	0.586118	102181952|102178407	chx:102181952|chx:102178407|	102181952|102178407|	PPP2R2A|RIPK1|	http://www.genome.jp/kegg-bin/show_pathway?chx05160/chx:102181952%09red/chx:102178407%09red
Herpes simplex infection	KEGG PATHWAY	chx05168	2	210	0.385999	0.609314	102170760|102188814	chx:102170760|chx:102188814|	102170760|102188814|	FADD| |	http://www.genome.jp/kegg-bin/show_pathway?chx05168/chx:102188814%09red/chx:102170760%09red
HIF-1 signaling pathway	KEGG PATHWAY	chx04066	1	109	0.501343	0.69552	102182921	chx:102182921|	102182921|	VHL|	http://www.genome.jp/kegg-bin/show_pathway?chx04066/chx:102182921%09red
Hippo signaling pathway	KEGG PATHWAY	chx04390	1	152	0.620423	0.705374	102181952	chx:102181952|	102181952|	PPP2R2A|	http://www.genome.jp/kegg-bin/show_pathway?chx04390/chx:102181952%09red
HTLV-I infection	KEGG PATHWAY	chx05166	2	265	0.50232	0.69552	102171085|102188814	chx:102171085|chx:102188814|	102171085|102188814|	ELK4| |	http://www.genome.jp/kegg-bin/show_pathway?chx05166/chx:102188814%09red/chx:102171085%09red
Huntington's disease	KEGG PATHWAY	chx05016	1	211	0.739166	0.773546	102168293	chx:102168293|	102168293|	ATP5G1|	http://www.genome.jp/kegg-bin/show_pathway?chx05016/chx:102168293%09red
Insulin secretion	KEGG PATHWAY	chx04911	2	84	0.102199	0.471416	102185781|102191080	chx:102185781|chx:102191080|	102185781|102191080|	KCNMB1|GIP|	http://www.genome.jp/kegg-bin/show_pathway?chx04911/chx:102191080%09red/chx:102185781%09red
MAPK signaling pathway	KEGG PATHWAY	chx04010	4	250	0.0769437	0.471416	102186443|102184834|102171085|102175290	chx:102186443|chx:102184834|chx:102171085|chx:102175290|	102186443|102184834|102171085|102175290|	MAP3K6|CACNA1E|ELK4|MEF2C|	http://www.genome.jp/kegg-bin/show_pathway?chx04010/chx:102184834%09red/chx:102171085%09red/chx:102186443%09red/chx:102175290%09red
Maturity onset diabetes of the young	KEGG PATHWAY	chx04950	1	19	0.118635	0.471416	102182050	chx:102182050|	102182050|	NKX2-2|	http://www.genome.jp/kegg-bin/show_pathway?chx04950/chx:102182050%09red
Metabolic pathways	KEGG PATHWAY	chx01100	5	1270	0.908274	0.918479	102187916|102189274|102168417|102168293|100860748	chx:102187916|chx:102189274|chx:102168417|chx:102168293|chx:100860748|	102187916|102189274|102168417|102168293|100860748|	BPGM|HYAL4| |ATP5G1|PH-20|	http://www.genome.jp/kegg-bin/show_pathway?chx01100/chx:102168293%09red/chx:100860748%09red/chx:102189274%09red/chx:102187916%09red/chx:102168417%09red
MicroRNAs in cancer	KEGG PATHWAY	chx05206	2	138	0.220251	0.586118	102182991|102190637	chx:102182991|chx:102190637|	102182991|102190637|	SLC45A3|IGF2BP1|	http://www.genome.jp/kegg-bin/show_pathway?chx05206/chx:102190637%09red/chx:102182991%09red
Morphine addiction	KEGG PATHWAY	chx05032	2	93	0.120473	0.471416	102168830|102181801	chx:102168830|chx:102181801|	102168830|102181801|	DRD1|ADORA1|	http://www.genome.jp/kegg-bin/show_pathway?chx05032/chx:102168830%09red/chx:102181801%09red
mRNA surveillance pathway	KEGG PATHWAY	chx03015	1	102	0.478717	0.688587	102181952	chx:102181952|	102181952|	PPP2R2A|	http://www.genome.jp/kegg-bin/show_pathway?chx03015/chx:102181952%09red
Neuroactive ligand-receptor interaction	KEGG PATHWAY	chx04080	3	279	0.261955	0.586118	102168830|102181801|102189545	chx:102168830|chx:102181801|chx:102189545|	102168830|102181801|102189545|	DRD1|ADORA1|PRLHR|	http://www.genome.jp/kegg-bin/show_pathway?chx04080/chx:102168830%09red/chx:102189545%09red/chx:102181801%09red
Neurotrophin signaling pathway	KEGG PATHWAY	chx04722	1	119	0.531983	0.696499	102180544	chx:102180544|	102180544|	IRAK2|	http://www.genome.jp/kegg-bin/show_pathway?chx04722/chx:102180544%09red
Non-homologous end-joining	KEGG PATHWAY	chx03450	2	13	0.00391378	0.117413	102172306|102168345	chx:102172306|chx:102168345|	102172306|102168345|	NHEJ1|XRCC4|	http://www.genome.jp/kegg-bin/show_pathway?chx03450/chx:102172306%09red/chx:102168345%09red
Olfactory transduction	KEGG PATHWAY	chx04740	1	849	0.995746	0.995746	100861281	chx:100861281|	100861281|	GOLF|	http://www.genome.jp/kegg-bin/show_pathway?chx04740/chx:100861281%09red
Oxidative phosphorylation	KEGG PATHWAY	chx00190	1	161	0.641515	0.705374	102168293	chx:102168293|	102168293|	ATP5G1|	http://www.genome.jp/kegg-bin/show_pathway?chx00190/chx:102168293%09red
Oxytocin signaling pathway	KEGG PATHWAY	chx04921	1	155	0.627587	0.705374	102175290	chx:102175290|	102175290|	MEF2C|	http://www.genome.jp/kegg-bin/show_pathway?chx04921/chx:102175290%09red
Parkinson's disease	KEGG PATHWAY	chx05012	3	169	0.0948059	0.471416	102168830|102168293|100861281	chx:102168830|chx:102168293|chx:100861281|	102168830|102168293|100861281|	DRD1|ATP5G1|GOLF|	http://www.genome.jp/kegg-bin/show_pathway?chx05012/chx:102168293%09red/chx:102168830%09red/chx:100861281%09red
Pathways in cancer	KEGG PATHWAY	chx05200	2	331	0.621953	0.705374	102170760|102182921	chx:102170760|chx:102182921|	102170760|102182921|	FADD|VHL|	http://www.genome.jp/kegg-bin/show_pathway?chx05200/chx:102182921%09red/chx:102170760%09red
Phagosome	KEGG PATHWAY	chx04145	3	171	0.0973123	0.471416	102178119|102177846|102188814	chx:102178119|chx:102177846|chx:102188814|	102178119|102177846|102188814|	|TUBA4A| |	http://www.genome.jp/kegg-bin/show_pathway?chx04145/chx:102178119%09red/chx:102188814%09red/chx:102177846%09red
PI3K-Akt signaling pathway	KEGG PATHWAY	chx04151	1	356	0.896665	0.917044	102181952	chx:102181952|	102181952|	PPP2R2A|	http://www.genome.jp/kegg-bin/show_pathway?chx04151/chx:102181952%09red
Platelet activation	KEGG PATHWAY	chx04611	1	128	0.557955	0.697444	102184554	chx:102184554|	102184554|	LCP2|	http://www.genome.jp/kegg-bin/show_pathway?chx04611/chx:102184554%09red
Proteasome	KEGG PATHWAY	chx03050	1	49	0.270869	0.586118	102180165	chx:102180165|	102180165|	PSMD6|	http://www.genome.jp/kegg-bin/show_pathway?chx03050/chx:102180165%09red
Protein processing in endoplasmic reticulum	KEGG PATHWAY	chx04141	1	176	0.674112	0.722262	100861159	chx:100861159|	100861159|	DNAJB2|	http://www.genome.jp/kegg-bin/show_pathway?chx04141/chx:100861159%09red
Rap1 signaling pathway	KEGG PATHWAY	chx04015	1	201	0.722023	0.764495	102184554	chx:102184554|	102184554|	LCP2|	http://www.genome.jp/kegg-bin/show_pathway?chx04015/chx:102184554%09red
Renal cell carcinoma	KEGG PATHWAY	chx05211	1	67	0.349351	0.609314	102182921	chx:102182921|	102182921|	VHL|	http://www.genome.jp/kegg-bin/show_pathway?chx05211/chx:102182921%09red
Ribosome	KEGG PATHWAY	chx03010	2	289	0.548515	0.696499	102191065|102176709	chx:102176709|chx:102176709|	102176709|102176709|	MRPL17|MRPL17|	http://www.genome.jp/kegg-bin/show_pathway?chx03010/chx:102176709%09red
Ribosome biogenesis in eukaryotes	KEGG PATHWAY	chx03008	1	81	0.404538	0.617092	102171526	chx:102171526|	102171526|	XRN2|	http://www.genome.jp/kegg-bin/show_pathway?chx03008/chx:102171526%09red
RNA degradation	KEGG PATHWAY	chx03018	3	75	0.0131733	0.237119	102187789|102171526|102190356	chx:102187789|chx:102171526|chx:102190356|	102187789|102171526|102190356|	BTG2|XRN2|SKIV2L2|	http://www.genome.jp/kegg-bin/show_pathway?chx03018/chx:102190356%09red/chx:102187789%09red/chx:102171526%09red
RNA transport	KEGG PATHWAY	chx03013	1	165	0.650511	0.705374	102189917	chx:102189917|	102189917|	RPP21|	http://www.genome.jp/kegg-bin/show_pathway?chx03013/chx:102189917%09red
Spliceosome	KEGG PATHWAY	chx03040	2	136	0.215637	0.586118	100860983|102175614	chx:100860983|chx:102175614|	100860983|102175614|	DHX16|DHX8|	http://www.genome.jp/kegg-bin/show_pathway?chx03040/chx:100860983%09red/chx:102175614%09red
Thyroid hormone synthesis	KEGG PATHWAY	chx04918	1	71	0.365618	0.609314	102190911	chx:102190911|	102190911|	GPX8|	http://www.genome.jp/kegg-bin/show_pathway?chx04918/chx:102190911%09red
Tight junction	KEGG PATHWAY	chx04530	1	134	0.574469	0.705374	102181952	chx:102181952|	102181952|	PPP2R2A|	http://www.genome.jp/kegg-bin/show_pathway?chx04530/chx:102181952%09red
Transcriptional misregulation in cancer	KEGG PATHWAY	chx05202	3	169	0.0948059	0.471416	102171085|102182991|102175290	chx:102171085|chx:102182991|chx:102175290|	102171085|102182991|102175290|	ELK4|SLC45A3|MEF2C|	http://www.genome.jp/kegg-bin/show_pathway?chx05202/chx:102171085%09red/chx:102175290%09red/chx:102182991%09red
Tuberculosis	KEGG PATHWAY	chx05152	2	185	0.329328	0.609314	102170760|102180544	chx:102170760|chx:102180544|	102170760|102180544|	FADD|IRAK2|	http://www.genome.jp/kegg-bin/show_pathway?chx05152/chx:102180544%09red/chx:102170760%09red
Type II diabetes mellitus	KEGG PATHWAY	chx04930	1	42	0.237869	0.586118	102184834	chx:102184834|	102184834|	CACNA1E|	http://www.genome.jp/kegg-bin/show_pathway?chx04930/chx:102184834%09red
Vascular smooth muscle contraction	KEGG PATHWAY	chx04270	1	124	0.546593	0.696499	102185781	chx:102185781|	102185781|	KCNMB1|	http://www.genome.jp/kegg-bin/show_pathway?chx04270/chx:102185781%09red
Viral carcinogenesis	KEGG PATHWAY	chx05203	2	209	0.383768	0.609314	102191386|102188814	chx:102191386|chx:102188814|	102191386|102188814|	MRPS18B| |	http://www.genome.jp/kegg-bin/show_pathway?chx05203/chx:102188814%09red/chx:102191386%09red
Wnt signaling pathway	KEGG PATHWAY	chx04310	1	138	0.585137	0.705374	102181496	chx:102181496|	102181496|	CSNK1A1|	http://www.genome.jp/kegg-bin/show_pathway?chx04310/chx:102181496%09red

## Sheet: Rat
#Term	Database	ID	Input number	Background number	P-Value	Corrected P-Value	Input	KO	Entrez_ID	KO_name	Hyperlink
Adherens junction	KEGG PATHWAY	rno04520	1	74	0.565141	0.809051	ENSRNOG00000019139	rno:84353|	84353|	Ctnnb1, Catnb|	http://www.genome.jp/kegg-bin/show_pathway?rno04520/rno:84353%09red
Adrenergic signaling in cardiomyocytes	KEGG PATHWAY	rno04261	2	148	0.494037	0.809051	ENSRNOG00000020532|ENSRNOG00000005257	rno:84020|rno:25636|	84020|25636|	Kcnq1, Kvlqt1|Prkaca, Cs-PKA, PKCA1|	http://www.genome.jp/kegg-bin/show_pathway?rno04261/rno:84020%09red/rno:25636%09red
Alcoholism	KEGG PATHWAY	rno05034	1	175	0.858868	0.908237	ENSRNOG00000005257	rno:25636|	25636|	Prkaca, Cs-PKA, PKCA1|	http://www.genome.jp/kegg-bin/show_pathway?rno05034/rno:25636%09red
Alzheimer's disease	KEGG PATHWAY	rno05010	4	200	0.18896	0.728204	ENSRNOG00000024309|ENSRNOG00000020941|ENSRNOG00000048704|ENSRNOG00000043117	rno:688869|rno:292788|rno:498881|rno:299858|	688869|292788|498881|299858|	Cox6b1|Psenen, RGD1312037|RGD1562758|Lrp1|	http://www.genome.jp/kegg-bin/show_pathway?rno05010/rno:498881%09red/rno:299858%09red/rno:688869%09red/rno:292788%09red
Amoebiasis	KEGG PATHWAY	rno05146	4	108	0.0356293	0.728204	ENSRNOG00000048879|ENSRNOG00000046381|ENSRNOG00000047374|ENSRNOG00000005257	rno:24611|rno:24611|rno:24611|rno:25636|	24611|24611|24611|25636|	Gnal, Golf, Olf, RGD1305940|Gnal, Golf, Olf, RGD1305940|Gnal, Golf, Olf, RGD1305940|Prkaca, Cs-PKA, PKCA1|	http://www.genome.jp/kegg-bin/show_pathway?rno05146/rno:24611%09red/rno:25636%09red
Amphetamine addiction	KEGG PATHWAY	rno05031	1	65	0.519378	0.809051	ENSRNOG00000005257	rno:25636|	25636|	Prkaca, Cs-PKA, PKCA1|	http://www.genome.jp/kegg-bin/show_pathway?rno05031/rno:25636%09red
AMPK signaling pathway	KEGG PATHWAY	rno04152	1	130	0.766861	0.876413	ENSRNOG00000009085	rno:373545|	373545|	Prkag2|	http://www.genome.jp/kegg-bin/show_pathway?rno04152/rno:373545%09red
Apoptosis	KEGG PATHWAY	rno04210	1	85	0.615217	0.809051	ENSRNOG00000005257	rno:25636|	25636|	Prkaca, Cs-PKA, PKCA1|	http://www.genome.jp/kegg-bin/show_pathway?rno04210/rno:25636%09red
Arachidonic acid metabolism	KEGG PATHWAY	rno00590	2	78	0.220639	0.728204	ENSRNOG00000022210|ENSRNOG00000007778	rno:287425|rno:266604|	287425|266604|	Alox12b|Alox15b|	http://www.genome.jp/kegg-bin/show_pathway?rno00590/rno:287425%09red/rno:266604%09red
Bacterial invasion of epithelial cells	KEGG PATHWAY	rno05100	1	78	0.58406	0.809051	ENSRNOG00000019139	rno:84353|	84353|	Ctnnb1, Catnb|	http://www.genome.jp/kegg-bin/show_pathway?rno05100/rno:84353%09red
Calcium signaling pathway	KEGG PATHWAY	rno04020	5	182	0.0566904	0.728204	ENSRNOG00000048879|ENSRNOG00000046381|ENSRNOG00000047374|ENSRNOG00000005257|ENSRNOG00000010558	rno:24611|rno:24611|rno:24611|rno:25636|rno:282819|	24611|24611|24611|25636|282819|	Gnal, Golf, Olf, RGD1305940|Gnal, Golf, Olf, RGD1305940|Gnal, Golf, Olf, RGD1305940|Prkaca, Cs-PKA, PKCA1|Ppif, CyP-D, CypD, PPIase|	http://www.genome.jp/kegg-bin/show_pathway?rno04020/rno:24611%09red/rno:25636%09red/rno:282819%09red
cAMP signaling pathway	KEGG PATHWAY	rno04024	2	195	0.641294	0.809051	ENSRNOG00000018268|ENSRNOG00000005257	rno:291936|rno:25636|	291936|25636|	Hhip, RGD1564108|Prkaca, Cs-PKA, PKCA1|	http://www.genome.jp/kegg-bin/show_pathway?rno04024/rno:25636%09red/rno:291936%09red
Cell adhesion molecules (CAMs)	KEGG PATHWAY	rno04514	1	172	0.854062	0.908237	ENSRNOG00000027691	rno:304125|	304125|	Cldn17|	http://www.genome.jp/kegg-bin/show_pathway?rno04514/rno:304125%09red
cGMP-PKG signaling pathway	KEGG PATHWAY	rno04022	1	171	0.852423	0.908237	ENSRNOG00000010558	rno:282819|	282819|	Ppif, CyP-D, CypD, PPIase|	http://www.genome.jp/kegg-bin/show_pathway?rno04022/rno:282819%09red
Chagas disease (American trypanosomiasis)	KEGG PATHWAY	rno05142	3	104	0.114798	0.728204	ENSRNOG00000048879|ENSRNOG00000046381|ENSRNOG00000047374	rno:24611|rno:24611|rno:24611|	24611|24611|24611|	Gnal, Golf, Olf, RGD1305940|Gnal, Golf, Olf, RGD1305940|Gnal, Golf, Olf, RGD1305940|	http://www.genome.jp/kegg-bin/show_pathway?rno05142/rno:24611%09red
Cocaine addiction	KEGG PATHWAY	rno05030	1	47	0.412962	0.809051	ENSRNOG00000005257	rno:25636|	25636|	Prkaca, Cs-PKA, PKCA1|	http://www.genome.jp/kegg-bin/show_pathway?rno05030/rno:25636%09red
Cytokine-cytokine receptor interaction	KEGG PATHWAY	rno04060	3	215	0.432256	0.809051	ENSRNOG00000006736|ENSRNOG00000006620|ENSRNOG00000006715	rno:117027|rno:301086|rno:57301|	117027|301086|57301|	Ccr3, Cmkbr3|Xcr1|Ccr1|	http://www.genome.jp/kegg-bin/show_pathway?rno04060/rno:301086%09red/rno:117027%09red/rno:57301%09red
Dopaminergic synapse	KEGG PATHWAY	rno04728	4	131	0.0626638	0.728204	ENSRNOG00000048879|ENSRNOG00000046381|ENSRNOG00000047374|ENSRNOG00000005257	rno:24611|rno:24611|rno:24611|rno:25636|	24611|24611|24611|25636|	Gnal, Golf, Olf, RGD1305940|Gnal, Golf, Olf, RGD1305940|Gnal, Golf, Olf, RGD1305940|Prkaca, Cs-PKA, PKCA1|	http://www.genome.jp/kegg-bin/show_pathway?rno04728/rno:24611%09red/rno:25636%09red
Endocytosis	KEGG PATHWAY	rno04144	1	245	0.935471	0.954306	ENSRNOG00000010238	rno:361916|	361916|	Chmp4c|	http://www.genome.jp/kegg-bin/show_pathway?rno04144/rno:361916%09red
Epstein-Barr virus infection	KEGG PATHWAY	rno05169	2	229	0.725306	0.857218	ENSRNOG00000005257|ENSRNOG00000001489	rno:25636|rno:117526|	25636|117526|	Prkaca, Cs-PKA, PKCA1|Tbp, TFIID|	http://www.genome.jp/kegg-bin/show_pathway?rno05169/rno:117526%09red/rno:25636%09red
Fanconi anemia pathway	KEGG PATHWAY	rno03460	1	52	0.444679	0.809051	ENSRNOG00000019108	rno:306734|	306734|	Rmi1, RGD1310671|	http://www.genome.jp/kegg-bin/show_pathway?rno03460/rno:306734%09red
Gap junction	KEGG PATHWAY	rno04540	3	88	0.0795603	0.728204	ENSRNOG00000012339|ENSRNOG00000004559|ENSRNOG00000005257	rno:300218|rno:64158|rno:25636|	300218|64158|25636|	Tuba1c, Tuba6|Tuba1a, Tuba1|Prkaca, Cs-PKA, PKCA1|	http://www.genome.jp/kegg-bin/show_pathway?rno04540/rno:25636%09red/rno:300218%09red/rno:64158%09red
Glutathione metabolism	KEGG PATHWAY	rno00480	2	56	0.134243	0.728204	ENSRNOG00000049771|ENSRNOG00000028188	rno:25260|rno:29487|	25260|29487|	Gstt1, GSTYRS|Gstt2|	http://www.genome.jp/kegg-bin/show_pathway?rno00480/rno:25260%09red/rno:29487%09red
Glycolysis / Gluconeogenesis	KEGG PATHWAY	rno00010	2	75	0.208511	0.728204	ENSRNOG00000039622|ENSRNOG00000048704	rno:25630|rno:498881|	25630|498881|	Pkm, PKM12, Pk3, Pkm2|RGD1562758|	http://www.genome.jp/kegg-bin/show_pathway?rno00010/rno:498881%09red/rno:25630%09red
Hedgehog signaling pathway	KEGG PATHWAY	rno04340	3	48	0.0187111	0.711023	ENSRNOG00000018268|ENSRNOG00000015175|ENSRNOG00000005257	rno:291936|rno:84380|rno:25636|	291936|84380|25636|	Hhip, RGD1564108|Dhh|Prkaca, Cs-PKA, PKCA1|	http://www.genome.jp/kegg-bin/show_pathway?rno04340/rno:84380%09red/rno:25636%09red/rno:291936%09red
Hepatitis C	KEGG PATHWAY	rno05160	1	128	0.761607	0.876413	ENSRNOG00000027691	rno:304125|	304125|	Cldn17|	http://www.genome.jp/kegg-bin/show_pathway?rno05160/rno:304125%09red
Herpes simplex infection	KEGG PATHWAY	rno05168	4	218	0.230127	0.728736	ENSRNOG00000007387|ENSRNOG00000019113|ENSRNOG00000001489|ENSRNOG00000028751	rno:287422|rno:117282|rno:117526|rno:302591|	287422|117282|117526|302591|	Per1, rper1|Hnrnpk, Csbp, Hnrpk|Tbp, TFIID|Nxf3, RGD1564923|	http://www.genome.jp/kegg-bin/show_pathway?rno05168/rno:287422%09red/rno:117526%09red/rno:117282%09red/rno:302591%09red
HIF-1 signaling pathway	KEGG PATHWAY	rno04066	1	116	0.727508	0.857218	ENSRNOG00000048704	rno:498881|	498881|	RGD1562758|	http://www.genome.jp/kegg-bin/show_pathway?rno04066/rno:498881%09red
Hippo signaling pathway	KEGG PATHWAY	rno04390	5	157	0.0340483	0.728204	ENSRNOG00000019139|ENSRNOG00000002889|ENSRNOG00000002866|ENSRNOG00000007810|ENSRNOG00000013717	rno:84353|rno:24177|rno:305251|rno:252834|rno:25644|	84353|24177|305251|252834|25644|	Ctnnb1, Catnb|Afp|Rassf6|Gdf6, BMP-13, gdf16|Bmp6, VGR|	http://www.genome.jp/kegg-bin/show_pathway?rno04390/rno:84353%09red/rno:305251%09red/rno:24177%09red/rno:252834%09red/rno:25644%09red
HTLV-I infection	KEGG PATHWAY	rno05166	3	292	0.633866	0.809051	ENSRNOG00000005257|ENSRNOG00000001489|ENSRNOG00000019139	rno:25636|rno:117526|rno:84353|	25636|117526|84353|	Prkaca, Cs-PKA, PKCA1|Tbp, TFIID|Ctnnb1, Catnb|	http://www.genome.jp/kegg-bin/show_pathway?rno05166/rno:84353%09red/rno:117526%09red/rno:25636%09red
Huntington's disease	KEGG PATHWAY	rno05016	4	213	0.218462	0.728204	ENSRNOG00000024309|ENSRNOG00000032254|ENSRNOG00000010558|ENSRNOG00000001489	rno:688869|rno:363067|rno:282819|rno:117526|	688869|363067|282819|117526|	Cox6b1|Sin3a|Ppif, CyP-D, CypD, PPIase|Tbp, TFIID|	http://www.genome.jp/kegg-bin/show_pathway?rno05016/rno:117526%09red/rno:688869%09red/rno:363067%09red/rno:282819%09red
Insulin secretion	KEGG PATHWAY	rno04911	2	86	0.25321	0.744613	ENSRNOG00000005257|ENSRNOG00000006989	rno:25636|rno:24803|	25636|24803|	Prkaca, Cs-PKA, PKCA1|Vamp2, RATVAMPB, RATVAMPIR, SYB, Syb2|	http://www.genome.jp/kegg-bin/show_pathway?rno04911/rno:24803%09red/rno:25636%09red
MAPK signaling pathway	KEGG PATHWAY	rno04010	1	260	0.945449	0.958055	ENSRNOG00000005257	rno:25636|	25636|	Prkaca, Cs-PKA, PKCA1|	http://www.genome.jp/kegg-bin/show_pathway?rno04010/rno:25636%09red
Maturity onset diabetes of the young	KEGG PATHWAY	rno04950	1	26	0.258811	0.744613	ENSRNOG00000024413	rno:60329|	60329|	Neurog3, Ngn3, Relax|	http://www.genome.jp/kegg-bin/show_pathway?rno04950/rno:60329%09red
Metabolic pathways	KEGG PATHWAY	rno01100	11	1295	0.857491	0.908237	ENSRNOG00000048704|ENSRNOG00000020900|ENSRNOG00000024309|ENSRNOG00000009157|ENSRNOG00000016573|ENSRNOG00000011573|ENSRNOG00000007778|ENSRNOG00000022210|ENSRNOG00000011782|ENSRNOG00000015455|ENSRNOG00000039622	rno:498881|rno:361538|rno:688869|rno:60670|rno:252900|rno:60356|rno:266604|rno:287425|rno:25721|rno:29270|rno:25630|	498881|361538|688869|60670|252900|60356|266604|287425|25721|29270|25630|	RGD1562758|Prodh2|Cox6b1|Fut4, Fuct|Dgat2, ARAT|Csad|Alox15b|Alox12b|Got2, ASPATA|Spr|Pkm, PKM12, Pk3, Pkm2|	http://www.genome.jp/kegg-bin/show_pathway?rno01100/rno:60670%09red/rno:25721%09red/rno:266604%09red/rno:287425%09red/rno:60356%09red/rno:498881%09red/rno:25630%09red/rno:252900%09red/rno:688869%09red/rno:29270%09red/rno:361538%09red
MicroRNAs in cancer	KEGG PATHWAY	rno05206	1	144	0.800548	0.8882	ENSRNOG00000019113	rno:117282|	117282|	Hnrnpk, Csbp, Hnrpk|	http://www.genome.jp/kegg-bin/show_pathway?rno05206/rno:117282%09red
Morphine addiction	KEGG PATHWAY	rno05032	1	92	0.644047	0.809051	ENSRNOG00000005257	rno:25636|	25636|	Prkaca, Cs-PKA, PKCA1|	http://www.genome.jp/kegg-bin/show_pathway?rno05032/rno:25636%09red
mRNA surveillance pathway	KEGG PATHWAY	rno03015	1	96	0.659544	0.819703	ENSRNOG00000028751	rno:302591|	302591|	Nxf3, RGD1564923|	http://www.genome.jp/kegg-bin/show_pathway?rno03015/rno:302591%09red
Neuroactive ligand-receptor interaction	KEGG PATHWAY	rno04080	3	289	0.627001	0.809051	ENSRNOG00000048800|ENSRNOG00000016887|ENSRNOG00000000897	rno:24413|rno:170704|rno:363866|	24413|170704|363866|	Nr3c1, GR, Gcr, Grl|Hrh4|Rxfp2, Gpcr, Lgr8|	http://www.genome.jp/kegg-bin/show_pathway?rno04080/rno:170704%09red/rno:24413%09red/rno:363866%09red
Neurotrophin signaling pathway	KEGG PATHWAY	rno04722	2	124	0.405517	0.809051	ENSRNOG00000009389|ENSRNOG00000018674	rno:362491|rno:29613|	362491|29613|	Ripk2|Ntrk3, trkC|	http://www.genome.jp/kegg-bin/show_pathway?rno04722/rno:362491%09red/rno:29613%09red
Non-homologous end-joining	KEGG PATHWAY	rno03450	1	14	0.15325	0.728204	ENSRNOG00000009506	rno:64046|	64046|	Mre11a, Mre11|	http://www.genome.jp/kegg-bin/show_pathway?rno03450/rno:64046%09red
Olfactory transduction	KEGG PATHWAY	rno04740	4	1198	0.999327	0.999327	ENSRNOG00000048879|ENSRNOG00000046381|ENSRNOG00000047374|ENSRNOG00000005257	rno:24611|rno:24611|rno:24611|rno:25636|	24611|24611|24611|25636|	Gnal, Golf, Olf, RGD1305940|Gnal, Golf, Olf, RGD1305940|Gnal, Golf, Olf, RGD1305940|Prkaca, Cs-PKA, PKCA1|	http://www.genome.jp/kegg-bin/show_pathway?rno04740/rno:24611%09red/rno:25636%09red
Oxidative phosphorylation	KEGG PATHWAY	rno00190	1	157	0.827469	0.908237	ENSRNOG00000024309	rno:688869|	688869|	Cox6b1|	http://www.genome.jp/kegg-bin/show_pathway?rno00190/rno:688869%09red
Oxytocin signaling pathway	KEGG PATHWAY	rno04921	2	158	0.5284	0.809051	ENSRNOG00000005257|ENSRNOG00000009085	rno:25636|rno:373545|	25636|373545|	Prkaca, Cs-PKA, PKCA1|Prkag2|	http://www.genome.jp/kegg-bin/show_pathway?rno04921/rno:373545%09red/rno:25636%09red
Parkinson's disease	KEGG PATHWAY	rno05012	6	169	0.0132733	0.672515	ENSRNOG00000047374|ENSRNOG00000005257|ENSRNOG00000024309|ENSRNOG00000046381|ENSRNOG00000048879|ENSRNOG00000010558	rno:24611|rno:25636|rno:688869|rno:24611|rno:24611|rno:282819|	24611|25636|688869|24611|24611|282819|	Gnal, Golf, Olf, RGD1305940|Prkaca, Cs-PKA, PKCA1|Cox6b1|Gnal, Golf, Olf, RGD1305940|Gnal, Golf, Olf, RGD1305940|Ppif, CyP-D, CypD, PPIase|	http://www.genome.jp/kegg-bin/show_pathway?rno05012/rno:25636%09red/rno:24611%09red/rno:688869%09red/rno:282819%09red
Pathways in cancer	KEGG PATHWAY	rno05200	3	329	0.71128	0.857218	ENSRNOG00000013017|ENSRNOG00000018268|ENSRNOG00000019139	rno:25243|rno:291936|rno:84353|	25243|291936|84353|	Arnt2|Hhip, RGD1564108|Ctnnb1, Catnb|	http://www.genome.jp/kegg-bin/show_pathway?rno05200/rno:84353%09red/rno:25243%09red/rno:291936%09red
Phagosome	KEGG PATHWAY	rno04145	2	195	0.641294	0.809051	ENSRNOG00000012339|ENSRNOG00000004559	rno:300218|rno:64158|	300218|64158|	Tuba1c, Tuba6|Tuba1a, Tuba1|	http://www.genome.jp/kegg-bin/show_pathway?rno04145/rno:300218%09red/rno:64158%09red
PI3K-Akt signaling pathway	KEGG PATHWAY	rno04151	1	340	0.977768	0.984243	ENSRNOG00000010103	rno:300253|	300253|	Eif4b|	http://www.genome.jp/kegg-bin/show_pathway?rno04151/rno:300253%09red
Platelet activation	KEGG PATHWAY	rno04611	1	133	0.774527	0.877657	ENSRNOG00000005257	rno:25636|	25636|	Prkaca, Cs-PKA, PKCA1|	http://www.genome.jp/kegg-bin/show_pathway?rno04611/rno:25636%09red
Proteasome	KEGG PATHWAY	rno03050	1	49	0.42586	0.809051	ENSRNOG00000001488	rno:94198|	94198|	Psmb1|	http://www.genome.jp/kegg-bin/show_pathway?rno03050/rno:94198%09red
Protein processing in endoplasmic reticulum	KEGG PATHWAY	rno04141	1	169	0.849092	0.908237	ENSRNOG00000028243	rno:690315|	690315|	Derl3|	http://www.genome.jp/kegg-bin/show_pathway?rno04141/rno:690315%09red
Rap1 signaling pathway	KEGG PATHWAY	rno04015	1	214	0.908718	0.939627	ENSRNOG00000019139	rno:84353|	84353|	Ctnnb1, Catnb|	http://www.genome.jp/kegg-bin/show_pathway?rno04015/rno:84353%09red
Renal cell carcinoma	KEGG PATHWAY	rno05211	1	68	0.535142	0.809051	ENSRNOG00000013017	rno:25243|	25243|	Arnt2|	http://www.genome.jp/kegg-bin/show_pathway?rno05211/rno:25243%09red
Ribosome	KEGG PATHWAY	rno03010	9	178	0.00024343	0.0370014	ENSRNOG00000031244|ENSRNOG00000042479|ENSRNOG00000030448|ENSRNOG00000016387|ENSRNOG00000016411|ENSRNOG00000032558|ENSRNOG00000047992|ENSRNOG00000046910|ENSRNOG00000032159	rno:296596|rno:81763|rno:300079|rno:362041|rno:65139|rno:296709|rno:79449|rno:29257|rno:83789|	296596|81763|300079|362041|65139|296709|79449|29257|83789|	Rpl7a|Rpl5|Rpl3|Rpl34, Rpl34l2|Rps12|Rpl35|Rpl21|Rpl9|Rps2, Rps2r1|	http://www.genome.jp/kegg-bin/show_pathway?rno03010/rno:296709%09red/rno:296596%09red/rno:79449%09red/rno:29257%09red/rno:83789%09red/rno:300079%09red/rno:81763%09red/rno:65139%09red/rno:362041%09red
Ribosome biogenesis in eukaryotes	KEGG PATHWAY	rno03008	2	87	0.257294	0.744613	ENSRNOG00000018939|ENSRNOG00000028751	rno:300689|rno:302591|	300689|302591|	Rexo2, Smfn|Nxf3, RGD1564923|	http://www.genome.jp/kegg-bin/show_pathway?rno03008/rno:302591%09red/rno:300689%09red
RNA degradation	KEGG PATHWAY	rno03018	1	81	0.59771	0.809051	ENSRNOG00000012271	rno:291841|	291841|	Cnot1, RGD1308009|	http://www.genome.jp/kegg-bin/show_pathway?rno03018/rno:291841%09red
RNA transport	KEGG PATHWAY	rno03013	3	166	0.286051	0.744613	ENSRNOG00000010620|ENSRNOG00000028751|ENSRNOG00000010103	rno:362557|rno:302591|rno:300253|	362557|302591|300253|	Ndc1, Tmem48|Nxf3, RGD1564923|Eif4b|	http://www.genome.jp/kegg-bin/show_pathway?rno03013/rno:362557%09red/rno:300253%09red/rno:302591%09red
Spliceosome	KEGG PATHWAY	rno03040	2	140	0.465436	0.809051	ENSRNOG00000024497|ENSRNOG00000019113	rno:361542|rno:117282|	361542|117282|	U2af1l4|Hnrnpk, Csbp, Hnrpk|	http://www.genome.jp/kegg-bin/show_pathway?rno03040/rno:117282%09red/rno:361542%09red
Thyroid hormone synthesis	KEGG PATHWAY	rno04918	1	69	0.540282	0.809051	ENSRNOG00000005257	rno:25636|	25636|	Prkaca, Cs-PKA, PKCA1|	http://www.genome.jp/kegg-bin/show_pathway?rno04918/rno:25636%09red
Tight junction	KEGG PATHWAY	rno04530	3	139	0.20686	0.728204	ENSRNOG00000027691|ENSRNOG00000008990|ENSRNOG00000019139	rno:304125|rno:315430|rno:84353|	304125|315430|84353|	Cldn17|Amotl1|Ctnnb1, Catnb|	http://www.genome.jp/kegg-bin/show_pathway?rno04530/rno:84353%09red/rno:315430%09red/rno:304125%09red
Transcriptional misregulation in cancer	KEGG PATHWAY	rno05202	2	169	0.564336	0.809051	ENSRNOG00000032254|ENSRNOG00000013017	rno:363067|rno:25243|	363067|25243|	Sin3a|Arnt2|	http://www.genome.jp/kegg-bin/show_pathway?rno05202/rno:25243%09red/rno:363067%09red
Tuberculosis	KEGG PATHWAY	rno05152	1	181	0.868013	0.909917	ENSRNOG00000009389	rno:362491|	362491|	Ripk2|	http://www.genome.jp/kegg-bin/show_pathway?rno05152/rno:362491%09red
Type II diabetes mellitus	KEGG PATHWAY	rno04930	1	51	0.438475	0.809051	ENSRNOG00000039622	rno:25630|	25630|	Pkm, PKM12, Pk3, Pkm2|	http://www.genome.jp/kegg-bin/show_pathway?rno04930/rno:25630%09red
Vascular smooth muscle contraction	KEGG PATHWAY	rno04270	1	123	0.747948	0.871089	ENSRNOG00000005257	rno:25636|	25636|	Prkaca, Cs-PKA, PKCA1|	http://www.genome.jp/kegg-bin/show_pathway?rno04270/rno:25636%09red
Viral carcinogenesis	KEGG PATHWAY	rno05203	5	234	0.125563	0.728204	ENSRNOG00000039622|ENSRNOG00000006736|ENSRNOG00000019113|ENSRNOG00000005257|ENSRNOG00000001489	rno:25630|rno:117027|rno:117282|rno:25636|rno:117526|	25630|117027|117282|25636|117526|	Pkm, PKM12, Pk3, Pkm2|Ccr3, Cmkbr3|Hnrnpk, Csbp, Hnrpk|Prkaca, Cs-PKA, PKCA1|Tbp, TFIID|	http://www.genome.jp/kegg-bin/show_pathway?rno05203/rno:117526%09red/rno:117282%09red/rno:117027%09red/rno:25636%09red/rno:25630%09red
Wnt signaling pathway	KEGG PATHWAY	rno04310	3	142	0.215425	0.728204	ENSRNOG00000005257|ENSRNOG00000004819|ENSRNOG00000019139	rno:25636|rno:317368|rno:84353|	25636|317368|84353|	Prkaca, Cs-PKA, PKCA1|Porcn, RGD1564947|Ctnnb1, Catnb|	http://www.genome.jp/kegg-bin/show_pathway?rno04310/rno:84353%09red/rno:25636%09red/rno:317368%09red
