# Supplementary material for: RNA-seq analysis of lncRNA-controlled developmental gene expression during puberty in goat & rat
Source: BMC Genet. 2018 Apr 2;19:19. doi: 10.1186/s12863-018-0608-9 (PMC5879571; doi:10.1186/s12863-018-0608-9)
Supplement: Supplementary file 4 — GO terms of predicted target genes. (XLSX 11 kb) [file 12863_2018_608_MOESM4_ESM.xlsx]

## Sheet: Goat
GO_accession	Description	Term_type	Over_represented_pValue	Corrected_pValue	CAD_item	CAD_list	Bg_item	Bg_list	Gene_names	Gene_description
GO:0016503	pheromone receptor activity	molecular_function	3.3433e-08	0.00013714	5	149	12	17299	1.02168e+44	-|-|-|-|-|
GO:0006810	transport	biological_process	0.048993	1	30	149	2573	17299	102185781,102189274,102177755,102178677,102182714,102190565,102181950,102170492,102175165,102174886,100861157,102177210,102170561,102191646,102184197,102178075,102172580,102168293,102168542,102189637,102191370,102190356,102182991,102188825,102184834,102178543,102175614,102182495,102188404,102170455	-|-|-|-|-|-|-|-|-|-|-|-|-|-|-|-|-|-|-|-|-|-|-|-|-|-|-|-|-|-|
GO:0051234	establishment of localization	biological_process	0.048993	1	30	149	2573	17299	102188825,102178543,102184834,102189637,102172580,102168542,102168293,102182991,102191370,102190356,102175614,102182495,102188404,102170455,102182714,102178677,102190565,102185781,102177755,102189274,102191646,102170561,102184197,102178075,102181950,102170492,102175165,100861157,102174886,102177210	-|-|-|-|-|-|-|-|-|-|-|-|-|-|-|-|-|-|-|-|-|-|-|-|-|-|-|-|-|-|

## Sheet: Rat
GO_accession	Description	Term_type	Over_represented_pValue	Corrected_pValue	CAD_item	CAD_list	Bg_item	Bg_list	Gene_names	Gene_description
GO:0016503	pheromone receptor activity	molecular_function	3.385e-05	0.25692	7	208	83	19062	ENSRNOG00000031210,ENSRNOG00000032817,ENSRNOG00000028877,ENSRNOG00000047370,ENSRNOG00000033483,ENSRNOG00000034101,ENSRNOG00000032226	Vom1r48|Vom1r46|Vom1r42|Vom1r51|Vom1r44|Vom1r47|Vom1r43|
GO:0006810	transport	biological_process	0.046397	1	48	208	3490	19062	ENSRNOG00000008000,ENSRNOG00000007778,ENSRNOG00000020484,ENSRNOG00000005479,ENSRNOG00000016206,ENSRNOG00000013717,ENSRNOG00000005257,ENSRNOG00000006989,ENSRNOG00000029979,ENSRNOG00000047393,ENSRNOG00000014398,ENSRNOG00000011782,ENSRNOG00000011719,ENSRNOG00000047613,ENSRNOG00000020532,ENSRNOG00000002878,ENSRNOG00000010238,ENSRNOG00000002474,ENSRNOG00000039504,ENSRNOG00000006589,ENSRNOG00000037871,…	Syt13|Alox15b|Trpm5|Slc1a2|Uvrag|Bmp6|Prkaca|Vamp2|RGD1563815|Krt18|Scara5|Got2|Ngb|Mup5|Kcnq1|Afm|Chmp4c|Tom1l1|LOC360919|Mif|Sfxn5|Fkbp4|Slc7a15|Rhob|Ndc1|Slc38a7|Fyco1|Slc38a5|Gnas|Snx16|Alox12b|Cbln1|Afp|Pex14|Rn50_5_0814.4|Xcr1|Cox6b1|Kcnrg|Nxf3|Hnrnpk|Nphs1|Gpr155|Mb|Tmem63c|Ppif|Slc18b1|Per1|Acvr1c|
GO:0051234	establishment of localization	biological_process	0.036603	1	50	208	3603	19062	ENSRNOG00000027767,ENSRNOG00000025889,ENSRNOG00000022210,ENSRNOG00000000010,ENSRNOG00000009953,ENSRNOG00000049727,ENSRNOG00000002889,ENSRNOG00000013498,ENSRNOG00000024309,ENSRNOG00000021831,ENSRNOG00000006620,ENSRNOG00000020873,ENSRNOG00000019113,ENSRNOG00000028751,ENSRNOG00000011334,ENSRNOG00000004583,ENSRNOG00000010558,ENSRNOG00000018485,ENSRNOG00000004828,ENSRNOG00000016371,ENSRNOG00000007387,…	Slc38a5|Gnas|Alox12b|Cbln1|Snx16|Rn50_5_0814.4|Afp|Pex14|Cox6b1|Kcnrg|Xcr1|Nphs1|Hnrnpk|Nxf3|Tmem63c|Mb|Ppif|Gpr155|Acvr1c|Slc18b1|Per1|Tspan15|Syt13|Alox15b|Trpm5|Uvrag|Tmem59|Bmp6|Prkaca|Slc1a2|Vamp2|Krt18|Got2|Scara5|RGD1563815|Mif|LOC360919|Sfxn5|Fkbp4|Mup5|Kcnq1|Ngb|Tom1l1|Chmp4c|Afm|Ndc1|Slc7a15|Rhob|Slc38a7|Fyco1|
