# Supplementary material for: RNA-seq analysis of lncRNA-controlled developmental gene expression during puberty in goat & rat
Source: BMC Genet. 2018 Apr 2;19:19. doi: 10.1186/s12863-018-0608-9 (PMC5879571; doi:10.1186/s12863-018-0608-9)
Supplement: Supplementary file 5 — KEGG terms of mRNAs. (XLSX 18 kb) [file 12863_2018_608_MOESM5_ESM.xlsx]

## Sheet: Goat
#Term	Database	ID	Input number	Background number	P-Value	Corrected P-Value	Input	KO	Entrez_ID	KO_name	Hyperlink
ECM-receptor interaction	KEGG PATHWAY	chx04512	35	89	8.41e-13	1.96e-10	106503488|106503489|102169403|102182645|102182426|102177438|102171347|102183732|102191085|102179675|102174073|100860743|102188640|100860958|100860971|102169839|102191119|102181735|100860938|102174446|102176661|102176587|102187050|102191378|102187872|102169643|102177440|102186297|100860940|102183372|102171079|100860828|102179674|102180190|102179198	chx:102174446|chx:102174446|chx:102169403|chx:102182645|chx:102182426|chx:102177438|chx:102171347|chx:102183732|chx:102191085|chx:102179675|chx:102174073|chx:100860743|chx:102188640|chx:100860958|chx:100860971|chx:102169839|chx:102191119|chx:102181735|chx:100860938|chx:102174446|chx:102176661|chx:102176587|chx:102187050|chx:102191378|chx:102187872|chx:102169643|chx:102177440|chx:102186297|chx:100…	102174446|102174446|102169403|102182645|102182426|102177438|102171347|102183732|102191085|102179675|102174073|100860743|102188640|100860958|100860971|102169839|102191119|102181735|100860938|102174446|102176661|102176587|102187050|102191378|102187872|102169643|102177440|102186297|100860940|102183372|102171079|100860828|102179674|102180190|102179198|	TNXB|TNXB|AGRN|FN1|CD44|COL27A1|COL4A2|COL5A2|COL6A1|THBS4|ITGA9|COL2A1|HSPG2|CD36|THBS1|ITGA7|VWF|COL11A2| |TNXB|LAMB1|ITGA5|LAMA2|COL6A2|COL5A1|COL6A3|LAMA4|COL5A3| |LAMB2|COL4A1|COL1A1|THBS2|ITGB7|TNC|	http://www.genome.jp/kegg-bin/show_pathway?chx04512/chx:102182426%09red/chx:100860828%09red/chx:102183732%09red/chx:102191378%09red/chx:100860940%09red/chx:102171347%09red/chx:102187050%09red/chx:102169643%09red/chx:102174073%09red/chx:102187872%09red/chx:102182645%09red/chx:100860938%09red/chx:102177440%09red/chx:102176587%09red/chx:100860958%09red/chx:102191085%09red/chx:100860971%09red/chx:102…
Estrogen signaling pathway	KEGG PATHWAY	chx04915	7	98	0.625645	0.999999	102171520|102177850|102170199|102185412|102184364|102183893|102170926	chx:102171520|chx:102177850|chx:102170199|chx:102185412|chx:102184364|chx:102183893|chx:102170926|	102171520|102177850|102170199|102185412|102184364|102183893|102170926|	FOS|HSPA1L|CREB3L2|HSPA6|MMP2|CREB3L1|SHC1|	http://www.genome.jp/kegg-bin/show_pathway?chx04915/chx:102184364%09red/chx:102177850%09red/chx:102170926%09red/chx:102170199%09red/chx:102183893%09red/chx:102185412%09red/chx:102171520%09red
Focal adhesion	KEGG PATHWAY	chx04510	45	208	1.06e-08	6.16e-07	106503488|106503489|102176601|102179802|102182645|102177438|102171347|102169650|102183732|102171022|102191085|102179675|102174073|102190641|100860836|100860743|100860838|100860971|102169839|102191119|102181735|102188740|102174446|102170926|102179669|102176661|102176587|100860938|102187050|102191378|102187872|102179674|102170485|102169643|102177440|102186297|100860940|102183372|102184426|100860828…	chx:102174446|chx:102174446|chx:102176601|chx:102179802|chx:102182645|chx:102177438|chx:102171347|chx:102169650|chx:102183732|chx:102171022|chx:102191085|chx:102179675|chx:102174073|chx:102190641|chx:100860836|chx:100860743|chx:100860838|chx:100860971|chx:102169839|chx:102191119|chx:102181735|chx:102188740|chx:102174446|chx:102170926|chx:102179669|chx:102176661|chx:102176587|chx:100860938|chx:102…	102174446|102174446|102176601|102179802|102182645|102177438|102171347|102169650|102183732|102171022|102191085|102179675|102174073|102190641|100860836|100860743|100860838|100860971|102169839|102191119|102181735|102188740|102174446|102170926|102179669|102176661|102176587|100860938|102187050|102191378|102187872|102179674|102170485|102169643|102177440|102186297|100860940|102183372|102184426|100860828…	TNXB|TNXB|FLNA|ACTN4|FN1|COL27A1|COL4A2|CCND1|COL5A2| |COL6A1|THBS4|ITGA9|MYLK|KDR|COL2A1|IGF-I, IGF1|THBS1|ITGA7|VWF|COL11A2|VCL|TNXB|SHC1|TLN1|LAMB1|ITGA5| |LAMA2|COL6A2|COL5A1|THBS2|FLNC|COL6A3|LAMA4|COL5A3| |LAMB2|PDGFRB|COL1A1|PGF|ITGB7|TNC|COL4A1| |	http://www.genome.jp/kegg-bin/show_pathway?chx04510/chx:102184426%09red/chx:100860828%09red/chx:102183732%09red/chx:102191378%09red/chx:102190641%09red/chx:100860940%09red/chx:102170926%09red/chx:102171347%09red/chx:102187050%09red/chx:102188740%09red/chx:102169297%09red/chx:102169643%09red/chx:102179669%09red/chx:102187872%09red/chx:102182645%09red/chx:100860938%09red/chx:100860836%09red/chx:102…
GABAergic synapse	KEGG PATHWAY	chx04727	8	89	0.385862	0.999999	102168580|102179745|102178807|102175543|102190190|102180965|102190646|102174706	chx:102168580|chx:102179745|chx:102178807|chx:102175543|chx:102190190|chx:102180965|chx:102190646|chx:102174706|	102168580|102179745|102178807|102175543|102190190|102180965|102190646|102174706|	GABRA5|GABRE|SLC38A5|GNG12|GNG13|HAP1|GAD1|CACNA1D|	http://www.genome.jp/kegg-bin/show_pathway?chx04727/chx:102174706%09red/chx:102168580%09red/chx:102190646%09red/chx:102179745%09red/chx:102190190%09red/chx:102175543%09red/chx:102178807%09red/chx:102180965%09red
GnRH signaling pathway	KEGG PATHWAY	chx04912	5	88	0.799793	0.999999	100861171|102180494|102174706|102184364|102181038	chx:100861171|chx:102180494|chx:102174706|chx:102184364|chx:102181038|	100861171|102180494|102174706|102184364|102181038|	MT1MMP|GNRH1|CACNA1D|MMP2|CGA|	http://www.genome.jp/kegg-bin/show_pathway?chx04912/chx:102184364%09red/chx:100861171%09red/chx:102181038%09red/chx:102174706%09red/chx:102180494%09red
Insulin secretion	KEGG PATHWAY	chx04911	6	84	0.624774	0.999999	102170199|102174800|102174706|102185781|102183893|102186539	chx:102170199|chx:102174800|chx:102174706|chx:102185781|chx:102183893|chx:102186539|	102170199|102174800|102174706|102185781|102183893|102186539|	CREB3L2| |CACNA1D|KCNMB1|CREB3L1|ATP1A2|	http://www.genome.jp/kegg-bin/show_pathway?chx04911/chx:102183893%09red/chx:102174706%09red/chx:102185781%09red/chx:102174800%09red/chx:102170199%09red/chx:102186539%09red
Insulin signaling pathway	KEGG PATHWAY	chx04910	9	145	0.774663	0.999999	102183003|102168704|102179643|102187289|102187711|102183771|102168356|102190697|102170926	chx:102183003|chx:102168704|chx:102179643|chx:102187289|chx:102187711|chx:102183771|chx:102168356|chx:102190697|chx:102170926|	102183003|102168704|102179643|102187289|102187711|102183771|102168356|102190697|102170926|	SLC2A4|PDE3A|IRS4|SORBS1|SOCS3|PYGM|HK2|PYGL|SHC1|	http://www.genome.jp/kegg-bin/show_pathway?chx04910/chx:102179643%09red/chx:102183003%09red/chx:102168356%09red/chx:102168704%09red/chx:102187289%09red/chx:102190697%09red/chx:102187711%09red/chx:102170926%09red/chx:102183771%09red
Ovarian steroidogenesis	KEGG PATHWAY	chx04913	3	65	0.870871	0.999999	100860838|102184252|102181038	chx:100860838|chx:102184252|chx:102181038|	100860838|102184252|102181038|	IGF-I, IGF1| |CGA|	http://www.genome.jp/kegg-bin/show_pathway?chx04913/chx:102181038%09red/chx:102184252%09red/chx:100860838%09red
Oxytocin signaling pathway	KEGG PATHWAY	chx04921	11	155	0.64041	0.999999	102171520|102168656|102174425|102174706|102172849|102171022|102172881|102178087|102169650|102190641|102169692	chx:102171520|chx:102168656|chx:102174425|chx:102174706|chx:102172849|chx:102171022|chx:102172881|chx:102178087|chx:102169650|chx:102190641|chx:102169692|	102171520|102168656|102174425|102174706|102172849|102171022|102172881|102178087|102169650|102190641|102169692|	FOS|RGS2|KCNJ12|CACNA1D|CACNA2D3| |CD38| |CCND1|MYLK| |	http://www.genome.jp/kegg-bin/show_pathway?chx04921/chx:102172881%09red/chx:102174706%09red/chx:102174425%09red/chx:102169650%09red/chx:102190641%09red/chx:102178087%09red/chx:102168656%09red/chx:102171022%09red/chx:102171520%09red/chx:102172849%09red/chx:102169692%09red
p53 signaling pathway	KEGG PATHWAY	chx04115	8	75	0.237155	0.999999	102178683|100860838|102183420|100860971|106503381|102169650|102183684|102181998	chx:102178683|chx:100860838|chx:102183420|chx:100860971|chx:102175063|chx:102169650|chx:102183684|chx:102181998|	102178683|100860838|102183420|100860971|102175063|102169650|102183684|102181998|	SERPINB5|IGF-I, IGF1|PERP|THBS1| |CCND1|GADD45B|STEAP3|	http://www.genome.jp/kegg-bin/show_pathway?chx04115/chx:102183420%09red/chx:100860838%09red/chx:102169650%09red/chx:100860971%09red/chx:102183684%09red/chx:102181998%09red/chx:102175063%09red/chx:102178683%09red
Prolactin signaling pathway	KEGG PATHWAY	chx04917	9	85	0.224715	0.999999	102171520|102187711|102189170|102172896|102181038|100861193|102169650|102188583|102170926	chx:102171520|chx:102187711|chx:102189170|chx:102172896|chx:102181038|chx:100861193|chx:102169650|chx:102188583|chx:102170926|	102171520|102187711|102189170|102172896|102181038|100861193|102169650|102188583|102170926|	FOS|SOCS3| |GALT|CGA|PROLACTIN, PRL|CCND1|IRF1|SHC1|	http://www.genome.jp/kegg-bin/show_pathway?chx04917/chx:102172896%09red/chx:102169650%09red/chx:102187711%09red/chx:102170926%09red/chx:100861193%09red/chx:102181038%09red/chx:102171520%09red/chx:102188583%09red/chx:102189170%09red
Protein digestion and absorption	KEGG PATHWAY	chx04974	26	120	1.24e-05	0.000414101	102177438|102169447|102171347|102183732|102184205|102191085|102191492|100860743|100860938|102185378|102181735|102191378|102187872|102168344|102169643|102186297|102182838|100860940|102188405|102171079|102186539|102188543|100860828|102174703|100860925|102178089	chx:102177438|chx:102169447|chx:102171347|chx:102183732|chx:102184205|chx:102191085|chx:102191492|chx:100860743|chx:100860938|chx:102185378|chx:102181735|chx:102191378|chx:102187872|chx:102188405|chx:102169643|chx:102186297|chx:102182838|chx:100860940|chx:102188405|chx:102171079|chx:102186539|chx:102188543|chx:100860828|chx:102174703|chx:100860925|chx:102178089|	102177438|102169447|102171347|102183732|102184205|102191085|102191492|100860743|100860938|102185378|102181735|102191378|102187872|102188405|102169643|102186297|102182838|100860940|102188405|102171079|102186539|102188543|100860828|102174703|100860925|102178089|	COL27A1|ELN|COL4A2|COL5A2|DPP4|COL6A1|COL13A1|COL2A1| |COL9A1|COL11A2|COL6A2|COL5A1|COL12A1|COL6A3|COL5A3|COL21A1| |COL12A1|COL4A1|ATP1A2|COL7A1|COL1A1|COL18A1| |COL14A1|	http://www.genome.jp/kegg-bin/show_pathway?chx04974/chx:100860828%09red/chx:102182838%09red/chx:102183732%09red/chx:102184205%09red/chx:102191378%09red/chx:100860940%09red/chx:102186539%09red/chx:102171347%09red/chx:102188405%09red/chx:102188543%09red/chx:102185378%09red/chx:102174703%09red/chx:102169643%09red/chx:102187872%09red/chx:100860938%09red/chx:102178089%09red/chx:102191085%09red/chx:102…

## Sheet: Rat
#Term	Database	ID	Input number	Background number	P-Value	Corrected P-Value	Input	KO	Entrez_ID	KO_name	Hyperlink
ECM-receptor interaction	KEGG PATHWAY	rno04512	18	86	0.0003351	0.020895	ENSRNOG00000004276|ENSRNOG00000014288|ENSRNOG00000001249|ENSRNOG00000008749|ENSRNOG00000020205|ENSRNOG00000011292|ENSRNOG00000001254|ENSRNOG00000012080|ENSRNOG00000019648|ENSRNOG00000049585|ENSRNOG00000045829|ENSRNOG00000021441|ENSRNOG00000016281|ENSRNOG00000002468|ENSRNOG00000023148|ENSRNOG00000003357|ENSRNOG00000003897|ENSRNOG00000010529	rno:360606|rno:25661|rno:294337|rno:85490|rno:25592|rno:84352|rno:361821|rno:25118|rno:367313|rno:116640|rno:445442|rno:24718|rno:290905|rno:25567|rno:25654|rno:84032|rno:29393|rno:292406|	360606|25661|294337|85490|25592|84352|361821|25118|367313|116640|445442|24718|290905|25567|25654|84032|29393|292406|	Itga3|Fn1, FIBNEC, fn-1|Col6a1, RGD1565398|Col5a1|Agrn, AGR|Col1a2|Col6a2|Itga1|Col6a3|Tnc|Thbs1, TSP-1, Tsp1|Reln, Reelen, Rl, reeler|Col4a1|Tnr, J1NRM|Col11a1|Col3a1|Col1a1, COLIA1|Thbs2, TSP-2|	http://www.genome.jp/kegg-bin/show_pathway?rno04512/rno:25654%09red/rno:25592%09red/rno:84032%09red/rno:84352%09red/rno:360606%09red/rno:445442%09red/rno:25661%09red/rno:85490%09red/rno:25567%09red/rno:24718%09red/rno:25118%09red/rno:292406%09red/rno:116640%09red/rno:367313%09red/rno:361821%09red/rno:29393%09red/rno:290905%09red/rno:294337%09red
Estrogen signaling pathway	KEGG PATHWAY	rno04915	13	97	0.0461104	0.462669	ENSRNOG00000005257|ENSRNOG00000042249|ENSRNOG00000020657|ENSRNOG00000050647|ENSRNOG00000014290|ENSRNOG00000045654|ENSRNOG00000001804|ENSRNOG00000019482|ENSRNOG00000014366|ENSRNOG00000007104|ENSRNOG00000011587|ENSRNOG00000008276|ENSRNOG00000001849	rno:25636|rno:100909504|rno:85385|rno:294254|rno:24414|rno:294254|rno:81678|rno:50664|rno:114858|rno:25262|rno:25289|rno:305509|rno:116590|	25636|100909504|85385|294254|24414|294254|81678|50664|114858|25262|25289|305509|116590|	Prkaca, Cs-PKA, PKCA1| |Shc1, P66shc|Hspa1b, Hsp70-2, Hsp72, Hspa2|Grm1, Gprc1a|Hspa1b, Hsp70-2, Hsp72, Hspa2|Itpr2|Gnao1, Gnao, RATBPGTPC|Shc3, ShcC|Itpr1, I145TR, IP3R1, InsP3R, InsP3R1|Adcy6, ACVI, ADCYB|Adcy1, Ac1|Mapk1, Erk2|	http://www.genome.jp/kegg-bin/show_pathway?rno04915/rno:100909504%09red/rno:85385%09red/rno:25289%09red/rno:25262%09red/rno:24414%09red/rno:294254%09red/rno:114858%09red/rno:116590%09red/rno:25636%09red/rno:305509%09red/rno:81678%09red/rno:50664%09red
Focal adhesion	KEGG PATHWAY	rno04510	27	208	0.00855326	0.191282	ENSRNOG00000012080|ENSRNOG00000011292|ENSRNOG00000001254|ENSRNOG00000014288|ENSRNOG00000021441|ENSRNOG00000016281|ENSRNOG00000023148|ENSRNOG00000003897|ENSRNOG00000004925|ENSRNOG00000018373|ENSRNOG00000008749|ENSRNOG00000003357|ENSRNOG00000002468|ENSRNOG00000046829|ENSRNOG00000014366|ENSRNOG00000020657|ENSRNOG00000014688|ENSRNOG00000004276|ENSRNOG00000001249|ENSRNOG00000049585|ENSRNOG00000019648|…	rno:25118|rno:84352|rno:361821|rno:25661|rno:24718|rno:290905|rno:25654|rno:29393|rno:116670|rno:315776|rno:85490|rno:84032|rno:25567|rno:25589|rno:114858|rno:85385|rno:24681|rno:360606|rno:294337|rno:116640|rno:367313|rno:50658|rno:445442|rno:292406|rno:25150|rno:288057|rno:116590|	25118|84352|361821|25661|24718|290905|25654|29393|116670|315776|85490|84032|25567|25589|114858|85385|24681|360606|294337|116640|367313|50658|445442|292406|25150|288057|116590|	Itga1|Col1a2|Col6a2|Fn1, FIBNEC, fn-1|Reln, Reelen, Rl, reeler|Col4a1|Col11a1|Col1a1, COLIA1|Ppp1r12a, M110, MBSP, Mypt1|Tln2, RGD1565416|Col5a1|Col3a1|Tnr, J1NRM|Kdr, Vegfr-2|Shc3, ShcC|Shc1, P66shc|Prkcg, PKC, PKCI, Prkc, Prkcc, RATPKCI|Itga3|Col6a1, RGD1565398|Tnc|Col6a3|Mapk9, SAPK|Thbs1, TSP-1, Tsp1|Thbs2, TSP-2|Fyn|Mylk|Mapk1, Erk2|	http://www.genome.jp/kegg-bin/show_pathway?rno04510/rno:25661%09red/rno:25589%09red/rno:25150%09red/rno:116670%09red/rno:24681%09red/rno:85385%09red/rno:294337%09red/rno:25567%09red/rno:24718%09red/rno:25118%09red/rno:114858%09red/rno:315776%09red/rno:25654%09red/rno:360606%09red/rno:445442%09red/rno:85490%09red/rno:361821%09red/rno:84352%09red/rno:116640%09red/rno:84032%09red/rno:50658%09red/rno…
GABAergic synapse	KEGG PATHWAY	rno04727	11	90	0.0993211	0.595927	ENSRNOG00000005257|ENSRNOG00000004560|ENSRNOG00000007090|ENSRNOG00000013147|ENSRNOG00000012876|ENSRNOG00000005697|ENSRNOG00000019482|ENSRNOG00000010881|ENSRNOG00000011587|ENSRNOG00000008276|ENSRNOG00000014688	rno:25636|rno:257648|rno:24239|rno:29716|rno:171163|rno:79213|rno:50664|rno:171086|rno:25289|rno:305509|rno:24681|	25636|257648|24239|29716|171163|79213|50664|171086|25289|305509|24681|	Prkaca, Cs-PKA, PKCA1|Cacna1b, BIII|Cacna1c, RATIVS302|Cacna1d|Slc6a13, GAT-2|Slc6a11, Gabt4, Gat3|Gnao1, Gnao, RATBPGTPC|Trak2, Als2cr3, GRIF-1|Adcy6, ACVI, ADCYB|Adcy1, Ac1|Prkcg, PKC, PKCI, Prkc, Prkcc, RATPKCI|	http://www.genome.jp/kegg-bin/show_pathway?rno04727/rno:25289%09red/rno:24681%09red/rno:79213%09red/rno:24239%09red/rno:171086%09red/rno:171163%09red/rno:25636%09red/rno:305509%09red/rno:50664%09red/rno:257648%09red/rno:29716%09red
GnRH signaling pathway	KEGG PATHWAY	rno04912	14	90	0.0144867	0.247834	ENSRNOG00000018712|ENSRNOG00000005257|ENSRNOG00000010947|ENSRNOG00000028156|ENSRNOG00000007090|ENSRNOG00000002823|ENSRNOG00000013147|ENSRNOG00000027839|ENSRNOG00000006612|ENSRNOG00000007104|ENSRNOG00000001804|ENSRNOG00000011587|ENSRNOG00000008276|ENSRNOG00000001849	rno:25400|rno:25636|rno:81707|rno:25096|rno:24239|rno:50658|rno:29716|rno:50646|rno:100911550|rno:25262|rno:81678|rno:25289|rno:305509|rno:116590|	25400|25636|81707|25096|24239|50658|29716|50646|100911550|25262|81678|25289|305509|116590|	Camk2a, PK2CDD, PKCCD|Prkaca, Cs-PKA, PKCA1|Mmp14, Mt1-mmp|Pld1, Pld1a, Pld1b, Plda, Pldb|Cacna1c, RATIVS302|Mapk9, SAPK|Cacna1d|Ptk2b, CAKB, CAKbeta, Pyk2| |Itpr1, I145TR, IP3R1, InsP3R, InsP3R1|Itpr2|Adcy6, ACVI, ADCYB|Adcy1, Ac1|Mapk1, Erk2|	http://www.genome.jp/kegg-bin/show_pathway?rno04912/rno:25289%09red/rno:25262%09red/rno:25400%09red/rno:24239%09red/rno:25096%09red/rno:81707%09red/rno:100911550%09red/rno:116590%09red/rno:25636%09red/rno:50646%09red/rno:305509%09red/rno:81678%09red/rno:50658%09red/rno:29716%09red
Insulin secretion	KEGG PATHWAY	rno04911	13	86	0.0217771	0.315127	ENSRNOG00000018712|ENSRNOG00000005257|ENSRNOG00000012098|ENSRNOG00000002934|ENSRNOG00000011227|ENSRNOG00000013147|ENSRNOG00000004201|ENSRNOG00000017060|ENSRNOG00000007090|ENSRNOG00000011587|ENSRNOG00000008276|ENSRNOG00000006989|ENSRNOG00000014688	rno:25400|rno:25636|rno:24167|rno:25650|rno:24214|rno:29716|rno:116839|rno:689560|rno:24239|rno:25289|rno:305509|rno:24803|rno:24681|	25400|25636|24167|25650|24214|29716|116839|689560|24239|25289|305509|24803|24681|	Camk2a, PK2CDD, PKCCD|Prkaca, Cs-PKA, PKCA1|Adcyap1r1, PAC1-R, PACAP-R1, PACAP-R1A, PACAPR1, PACAPR1A|Atp1b1, ATPBS|Atp1b2, ATPB2, ATPB2S, Amog, RATATPB2S|Cacna1d|Rims2, Nim2, Rim2|Ryr2, RYR-2, RyR|Cacna1c, RATIVS302|Adcy6, ACVI, ADCYB|Adcy1, Ac1|Vamp2, RATVAMPB, RATVAMPIR, SYB, Syb2|Prkcg, PKC, PKCI, Prkc, Prkcc, RATPKCI|	http://www.genome.jp/kegg-bin/show_pathway?rno04911/rno:25289%09red/rno:24214%09red/rno:25650%09red/rno:25400%09red/rno:24167%09red/rno:24239%09red/rno:689560%09red/rno:116839%09red/rno:24803%09red/rno:25636%09red/rno:305509%09red/rno:24681%09red/rno:29716%09red
Insulin signaling pathway	KEGG PATHWAY	rno04910	11	144	0.53667	1	ENSRNOG00000014366|ENSRNOG00000005257|ENSRNOG00000002823|ENSRNOG00000003463|ENSRNOG00000007663|ENSRNOG00000049025|ENSRNOG00000011375|ENSRNOG00000025042|ENSRNOG00000020657|ENSRNOG00000001849|ENSRNOG00000006388	rno:114858|rno:25636|rno:50658|rno:78968|rno:29304|rno:29304|rno:24855|rno:50678|rno:85385|rno:116590|rno:64035|	114858|25636|50658|78968|29304|29304|24855|50678|85385|116590|64035|	Shc3, ShcC|Prkaca, Cs-PKA, PKCA1|Mapk9, SAPK|Srebf1, ADD-1, ADD1, SREBP-1, SREBP-1c, Srebp1|Rps6|Rps6|Tsc2, Rc|Pde3a, RNPDE3A|Shc1, P66shc|Mapk1, Erk2|Pygl|	http://www.genome.jp/kegg-bin/show_pathway?rno04910/rno:85385%09red/rno:78968%09red/rno:64035%09red/rno:24855%09red/rno:116590%09red/rno:25636%09red/rno:50678%09red/rno:114858%09red/rno:29304%09red/rno:50658%09red
Ovarian steroidogenesis	KEGG PATHWAY	rno04913	4	56	0.619146	1	ENSRNOG00000047433|ENSRNOG00000011587|ENSRNOG00000008276|ENSRNOG00000005257	rno:25426|rno:25289|rno:305509|rno:25636|	25426|25289|305509|25636|	Cyp1b1|Adcy6, ACVI, ADCYB|Adcy1, Ac1|Prkaca, Cs-PKA, PKCA1|	http://www.genome.jp/kegg-bin/show_pathway?rno04913/rno:25289%09red/rno:25636%09red/rno:25426%09red/rno:305509%09red
Oxytocin signaling pathway	KEGG PATHWAY	rno04921	21	158	0.0151119	0.247834	ENSRNOG00000043210|ENSRNOG00000033134|ENSRNOG00000018712|ENSRNOG00000005257|ENSRNOG00000003288|ENSRNOG00000007757|ENSRNOG00000007090|ENSRNOG00000020478|ENSRNOG00000021225|ENSRNOG00000019482|ENSRNOG00000013147|ENSRNOG00000033531|ENSRNOG00000001849|ENSRNOG00000017060|ENSRNOG00000007104|ENSRNOG00000002215|ENSRNOG00000001804|ENSRNOG00000011587|ENSRNOG00000008276|ENSRNOG00000004925|ENSRNOG00000014688	rno:29748|rno:499497|rno:25400|rno:25636|rno:140726|rno:24675|rno:24239|rno:25050|rno:25504|rno:50664|rno:29716|rno:25399|rno:116590|rno:689560|rno:25262|rno:288057|rno:81678|rno:25289|rno:305509|rno:116670|rno:24681|	29748|499497|25400|25636|140726|24675|24239|25050|25504|50664|29716|25399|116590|689560|25262|288057|81678|25289|305509|116670|24681|	Ppp3r1|Mef2c, RGD1563119|Camk2a, PK2CDD, PKCCD|Prkaca, Cs-PKA, PKCA1|Cacng5|Ppp3cb, Calna2|Cacna1c, RATIVS302|Camk4, Ccdpk, RATCCDPK|Oxt|Gnao1, Gnao, RATBPGTPC|Cacna1d|Cacna2d1, CCHLA2, Cacna2, DHSCCA|Mapk1, Erk2|Ryr2, RYR-2, RyR|Itpr1, I145TR, IP3R1, InsP3R, InsP3R1|Mylk|Itpr2|Adcy6, ACVI, ADCYB|Adcy1, Ac1|Ppp1r12a, M110, MBSP, Mypt1|Prkcg, PKC, PKCI, Prkc, Prkcc, RATPKCI|	http://www.genome.jp/kegg-bin/show_pathway?rno04921/rno:25289%09red/rno:25262%09red/rno:25400%09red/rno:689560%09red/rno:140726%09red/rno:29748%09red/rno:499497%09red/rno:24675%09red/rno:25399%09red/rno:288057%09red/rno:25504%09red/rno:116590%09red/rno:25636%09red/rno:24681%09red/rno:305509%09red/rno:81678%09red/rno:50664%09red/rno:116670%09red/rno:24239%09red/rno:25050%09red/rno:29716%09red
p53 signaling pathway	KEGG PATHWAY	rno04115	3	75	0.919757	1	ENSRNOG00000045829|ENSRNOG00000011375|ENSRNOG00000010119	rno:445442|rno:24855|rno:64394|	445442|24855|64394|	Thbs1, TSP-1, Tsp1|Tsc2, Rc|Zmat3, PAG608, Wig1|	http://www.genome.jp/kegg-bin/show_pathway?rno04115/rno:24855%09red/rno:445442%09red/rno:64394%09red
Prolactin signaling pathway	KEGG PATHWAY	rno04917	7	75	0.35771	0.988725	ENSRNOG00000000299|ENSRNOG00000002823|ENSRNOG00000020410|ENSRNOG00000017374|ENSRNOG00000014366|ENSRNOG00000020657|ENSRNOG00000001849	rno:294515|rno:50658|rno:25085|rno:24683|rno:114858|rno:85385|rno:116590|	294515|50658|25085|24683|114858|85385|116590|	Foxo3, Fkhrl1, Foxo3a|Mapk9, SAPK|Th, The|Prl, PRLB, PRLSD1, Prl1a1, Prol, RATPRLSD1, RNPROL|Shc3, ShcC|Shc1, P66shc|Mapk1, Erk2|	http://www.genome.jp/kegg-bin/show_pathway?rno04917/rno:85385%09red/rno:24683%09red/rno:25085%09red/rno:294515%09red/rno:116590%09red/rno:114858%09red/rno:50658%09red
Protein digestion and absorption	KEGG PATHWAY	rno04974	16	90	0.00306585	0.094275	ENSRNOG00000014311|ENSRNOG00000001249|ENSRNOG00000008749|ENSRNOG00000000588|ENSRNOG00000001254|ENSRNOG00000019648|ENSRNOG00000002934|ENSRNOG00000011227|ENSRNOG00000008479|ENSRNOG00000012356|ENSRNOG00000011292|ENSRNOG00000016281|ENSRNOG00000030763|ENSRNOG00000023148|ENSRNOG00000003357|ENSRNOG00000003897	rno:84551|rno:294337|rno:85490|rno:170566|rno:361821|rno:367313|rno:25650|rno:24214|rno:29715|rno:155205|rno:84352|rno:290905|rno:25253|rno:25654|rno:84032|rno:29393|	84551|294337|85490|170566|361821|367313|25650|24214|29715|155205|84352|290905|25253|25654|84032|29393|	Slc7a8, Lat2, Lat4|Col6a1, RGD1565398|Col5a1|Slc16a10, Tat1|Col6a2|Col6a3|Atp1b1, ATPBS|Atp1b2, ATPB2, ATPB2S, Amog, RATATPB2S|Slc8a1, Ncx, Ncx1|Slc36a1, Lyaat1|Col1a2|Col4a1|Dpp4, CD26, DPPIV|Col11a1|Col3a1|Col1a1, COLIA1|	http://www.genome.jp/kegg-bin/show_pathway?rno04974/rno:25654%09red/rno:84551%09red/rno:25650%09red/rno:84032%09red/rno:85490%09red/rno:361821%09red/rno:84352%09red/rno:24214%09red/rno:367313%09red/rno:29393%09red/rno:170566%09red/rno:290905%09red/rno:294337%09red/rno:29715%09red/rno:25253%09red/rno:155205%09red
