# Supplementary material for: RNA-seq analysis of lncRNA-controlled developmental gene expression during puberty in goat & rat
Source: BMC Genet. 2018 Apr 2;19:19. doi: 10.1186/s12863-018-0608-9 (PMC5879571; doi:10.1186/s12863-018-0608-9)
Supplement: Supplementary file 6 — GO terms of mRNAs. (XLSX 23 kb) [file 12863_2018_608_MOESM6_ESM.xlsx]

## Sheet: Goat
GO_accession	Description	Term_type	Over_represented_pValue	Corrected_pValue	CAD_item	CAD_list	Bg_item	Bg_list	Gene_names	Gene_description
GO:0005102	receptor binding	molecular_function	5.2674e-06	0.0021607	56	865	613	17299	100860873,102181867,102169703,102169556,102168348,100861290,102170310,102191205,102173472,102168975,102187279,102179669,102185051,102169297,102181038,102187050,102177440,102185378,102187336,102180880,102180271,102189962,102187379,102181968,100860822,102181885,102171600,102175460,100860838,100860789,102178301,102187545,102183762,102168242,102179643,102180494,102187851,102169064,102178704,100861193…	-|-|-|-|-|-|-|-|-|-|-|-|-|-|-|-|-|-|-|-|-|-|-|-|-|-|-|-|-|-|-|-|-|-|-|-|-|-|-|-|-|-|-|-|-|-|-|-|-|-|-|-|-|-|-|-|
GO:0005201	extracellular matrix structural constituent	molecular_function	1.8662e-08	1.2759e-05	12	865	29	17299	1.00861e+107	-|-|-|-|-|-|-|-|-|-|-|-|
GO:0005509	calcium ion binding	molecular_function	4.1772e-10	5.7116e-07	64	865	539	17299	102185285,102168660,102169685,102176892,102187443,102189365,102169737,102189202,102191245,102179034,102174285,102191271,102177471,102188635,102174161,102170382,102189754,102187870,102168580,102176495,102172076,102180513,102189372,102179802,102171378,102178881,102190087,102168630,102188621,102177315,102189010,102190700,102189289,102179476,102174943,102169403,102187325,102170451,102174447,102189534…	-|-|-|-|-|-|-|-|-|-|-|-|-|-|-|-|-|-|-|-|-|-|-|-|-|-|-|-|-|-|-|-|-|-|-|-|-|-|-|-|-|-|-|-|-|-|-|-|-|-|-|-|-|-|-|-|-|-|-|-|-|-|-|-|
GO:0005515	protein binding	molecular_function	4.9564e-08	2.5414e-05	338	865	5112	17299	102174703,102177943,102179675,102189979,102174179,102173793,102182092,102189657,102188915,102180452,102175328,102169982,102191119,102169656,102187289,102179198,102179523,102168975,102183077,102168830,102175388,106503993,102169556,106503488,102191180,102185937,102173568,102179935,102185560,102189813,102177243,102186058,100860743,102174872,106503770,102186127,102185702,102189170,102180141,102191717…	-|-|-|-|-|-|-|-|-|-|-|-|-|-|-|-|-|-|-|-|-|-|-|-|-|-|-|-|-|-|-|-|-|-|-|-|-|-|-|-|-|-|-|-|-|-|-|-|-|-|-|-|-|-|-|-|-|-|-|-|-|-|-|-|-|-|-|-|-|-|-|-|-|-|-|-|-|-|-|-|-|-|-|-|-|-|-|-|-|-|-|-|-|-|-|-|-|-|-|-|-|-|-|-|-|-|-|-|-|-|-|-|-|-|-|-|-|-|-|-|-|-|-|-|-|-|-|-
GO:0005578	proteinaceous extracellular matrix	cellular_component	2.446e-05	0.0078394	26	865	203	17299	102173472,102180141,102179867,100860800,102187050,102170642,102187872,100860940,102169064,102186297,102189365,102187325,102182515,102171347,102177874,102188376,100860938,102181735,102169403,102177440,100860743,102183732,100860828,102178827,102177438,102171079	-|-|-|-|-|-|-|-|-|-|-|-|-|-|-|-|-|-|-|-|-|-|-|-|-|-|
GO:0007155	cell adhesion	biological_process	1.2137e-10	2.4894e-07	54	865	403	17299	102179675,102188376,102188740,100860969,102168670,102174703,102169637,102168295,102181218,102172495,102190409,102179674,102177440,102173472,100860925,102184640,102170642,102187050,100860958,102179867,102168630,102178881,102170114,102184335,102171371,102188653,102181324,102172265,102185698,102182515,102177032,102189372,102188640,102177167,102185676,102173428,100860971,102184664,102186410,102178827…	-|-|-|-|-|-|-|-|-|-|-|-|-|-|-|-|-|-|-|-|-|-|-|-|-|-|-|-|-|-|-|-|-|-|-|-|-|-|-|-|-|-|-|-|-|-|-|-|-|-|-|-|-|-|
GO:0022610	biological adhesion	biological_process	5.7818e-10	5.9293e-07	54	865	422	17299	102187443,102191697,102190058,102169685,102181404,102170451,102179034,102182426,102174895,102180141,102191245,102169064,102175177,102185676,102173428,100860971,102184664,102186410,102172105,102178827,102188640,102177167,102170114,102178881,102184335,102171371,102188653,102181324,102172265,102185698,102182515,102177032,102189372,102173472,100860925,102184640,102170642,102187050,100860958,102179867…	-|-|-|-|-|-|-|-|-|-|-|-|-|-|-|-|-|-|-|-|-|-|-|-|-|-|-|-|-|-|-|-|-|-|-|-|-|-|-|-|-|-|-|-|-|-|-|-|-|-|-|-|-|-|
GO:0031012	extracellular matrix	cellular_component	4.23e-09	3.4703e-06	40	865	276	17299	100861171,102180970,102176609,102181735,100860743,102177438,102178827,102179423,102181066,102170333,102180141,102177138,102169064,102172386,100860800,102189365,102168660,102177874,102187325,100860938,102188376,102169403,102175692,102174703,100860828,102177440,102183732,102171079,102184364,102173472,100860940,100860925,102179867,102187050,102187872,102170642,102186297,102171347,102175388,102182515	-|-|-|-|-|-|-|-|-|-|-|-|-|-|-|-|-|-|-|-|-|-|-|-|-|-|-|-|-|-|-|-|-|-|-|-|-|-|-|-|
GO:0044420	extracellular matrix part	cellular_component	2.2436e-08	1.3148e-05	23	865	112	17299	1.0218e+206	-|-|-|-|-|-|-|-|-|-|-|-|-|-|-|-|-|-|-|-|-|-|-|
GO:0044421	extracellular region part	cellular_component	8.596e-06	0.0032055	49	865	492	17299	102169064,100860800,102186285,100861088,102180141,102177874,102187325,102170693,102177484,102187800,102189365,100860826,102184377,102181735,102177167,102174221,102188640,102191221,102177438,102168505,102178827,102180965,100860743,100860940,102189753,102187050,102170642,102187872,102179867,102172181,102173472,102177890,102171347,102182515,102186297,102169403,102181201,102182614,100860938,102188376…	-|-|-|-|-|-|-|-|-|-|-|-|-|-|-|-|-|-|-|-|-|-|-|-|-|-|-|-|-|-|-|-|-|-|-|-|-|-|-|-|-|-|-|-|-|-|-|-|-|
GO:0051239	regulation of multicellular organismal process	biological_process	0.00021209	0.040233	10	865	49	17299	1.02187e+89	-|-|-|-|-|-|-|-|-|-|

## Sheet: Rat
GO_accession	Description	Term_type	Over_represented_pValue	Corrected_pValue	CAD_item	CAD_list	Bg_item	Bg_list	Gene_names	Gene_description
GO:0005102	receptor binding	molecular_function	2.7724e-07	4.8081e-05	93	829	1226	19062	ENSRNOG00000050206,ENSRNOG00000027839,ENSRNOG00000003833,ENSRNOG00000000847,ENSRNOG00000016242,ENSRNOG00000018712,ENSRNOG00000021225,ENSRNOG00000045829,ENSRNOG00000001416,ENSRNOG00000018373,ENSRNOG00000005386,ENSRNOG00000008822,ENSRNOG00000047035,ENSRNOG00000000723,ENSRNOG00000013169,ENSRNOG00000010947,ENSRNOG00000004632,ENSRNOG00000015588,ENSRNOG00000000596,ENSRNOG00000013679,ENSRNOG00000010881,…	Shank2|Ptk2b|Nenf|Csnk2b|Fzd1|CAMK2A|Oxt|Thbs1|LOC100909521|Tln2|Kitlg|Fkbp1a|Fadd|RT1-CE5|Traf4|Mmp14|Pmch|Nol3|Fyn|Sema4d|Trak2|Gnao1|Slc6a3|Fn1|Ldlrap1|Il23a|Dnm1|Tacc2|Erbb4|Ncl|Med12|Traf3|LOC681994|Reln|Grip1|Kdr|RT1-T24-4|Rspo2|Tcf7l2|Ngfr|Prox1|Arntl|Jag1|Slc9a3r1|Rapgef2|Tiam1|Nes|Neto1|AABR06099817.1|Tgfa|Gnat2|Casr|Pomc|Mag|Angpt2|Grin1|Pde4d|Aqp1|Ntrk3|Shank2|Prl|Slit1|Nppc|RT1-S3|Ica…
GO:0005201	extracellular matrix structural constituent	molecular_function	0.0001152	0.0071206	9	829	35	19062	ENSRNOG00000001469,ENSRNOG00000048036,ENSRNOG00000023148,ENSRNOG00000008749,ENSRNOG00000016281,ENSRNOG00000003897,ENSRNOG00000003357,ENSRNOG00000011292,ENSRNOG00000018870	Eln|Ncan|Col11a1|Col5a1|Col4a1|Col1a1|Col3a1|Col1a2|Hapln2|
GO:0005509	calcium ion binding	molecular_function	0.00047094	0.021908	50	829	594	19062	ENSRNOG00000000156,ENSRNOG00000016038,ENSRNOG00000013535,ENSRNOG00000019265,ENSRNOG00000020871,ENSRNOG00000043210,ENSRNOG00000028335,ENSRNOG00000033087,ENSRNOG00000007443,ENSRNOG00000029212,ENSRNOG00000003526,ENSRNOG00000048036,ENSRNOG00000017060,ENSRNOG00000000606,ENSRNOG00000027756,ENSRNOG00000002461,ENSRNOG00000033064,ENSRNOG00000004346,ENSRNOG00000009006,ENSRNOG00000004222,ENSRNOG00000019799,…	LOC100911486|Mgmt|Cdh6|Pcdh12|Ltbp4|Ppp3r1|Fat4|Cdh23|Jag1|Vcan|Sytl4|Ncan|Ryr2|Pcdh15|RGD1560175|Nid1|LOC681994|Notch3|Ccdc47|S100g|Pcdhga12|Mmp15|Fat3|Cacna1b|Ncl|Lrp8|Hpgds|Hmcn1|Syt7|Thbs2|Slit1|Masp1|Dst|Crtac1|Pcdh10|Syt9|Mmp14|Nol3|Thbd|Gpr98|Thbs1|PCDHA4|Pam|Sulf2|Pcdhga3|Grin1|Egfl6|Casr|Kcnip2|Efcab1|
GO:0005515	protein binding	molecular_function	4.81e-13	3.4369e-10	531	829	9197	19062	ENSRNOG00000050206,ENSRNOG00000012645,ENSRNOG00000026055,ENSRNOG00000005386,ENSRNOG00000019403,ENSRNOG00000019000,ENSRNOG00000000386,ENSRNOG00000027124,ENSRNOG00000004660,ENSRNOG00000001416,ENSRNOG00000015213,ENSRNOG00000019613,ENSRNOG00000010947,ENSRNOG00000017285,ENSRNOG00000014288,ENSRNOG00000007329,ENSRNOG00000034116,ENSRNOG00000004346,ENSRNOG00000037687,ENSRNOG00000012098,ENSRNOG00000020769,…	Shank2|Mecom|Neurod6|Kitlg|Afap1l1|Limk2|Pbld1|Tdg|Fzd6|LOC100909521|Fxn|Syt9|Mmp14|Tab1|Fn1|Frmd6|Gk|Notch3|Rspo2|Adcyap1r1|Crebrf|Cacna2d1|LOC100912418|Slc9a1|Ngfr|Slc22a6|Ifit1|Elf2|Mgst1|Tfe3|Ppp3r1|Klk6|Kcnq2|Rabggta|Ganab|RGD1310951|Cdyl|Tgfa|Cenpc|Grin1|Ahcyl1|Prdm5|Nrcam|Lrp1|Grifin|Gh1|Kirrel3|Agpat1|Pttg1ip|Nrxn2|RT1-T24-3|Frmd5|Hif1an|Atxn1|Aldh1a1|Fat4|Sybu|Sik1|Swsap1|Psmb8|RT1-A1|Ub…
GO:0005578	proteinaceous extracellular matrix	cellular_component	4.9879e-05	0.0037187	31	829	272	19062	ENSRNOG00000020205,ENSRNOG00000009892,ENSRNOG00000016366,ENSRNOG00000002461,ENSRNOG00000004275,ENSRNOG00000003538,ENSRNOG00000029212,ENSRNOG00000048036,ENSRNOG00000009448,ENSRNOG00000023148,ENSRNOG00000017409,ENSRNOG00000014288,ENSRNOG00000001249,ENSRNOG00000020871,ENSRNOG00000010529,ENSRNOG00000018865,ENSRNOG00000003357,ENSRNOG00000014426,ENSRNOG00000003897,ENSRNOG00000008749,ENSRNOG00000016281,…	Agrn|Adamts15|Colec12|Nid1|Egfl6|Adamts4|Vcan|Ncan|Papln|Col11a1|Wnt6|Fn1|Col6a1|Ltbp4|Thbs2|Adamts12|Col3a1|Lox|Col1a1|Col5a1|Col4a1|Hmcn1|Hapln2|Tfip11|Tf|Eln|Col6a2|C1qtnf9|Gpld1|Olfml2a|Tnr|
GO:0007155	cell adhesion	biological_process	5.1541e-06	0.00058641	72	829	803	19062	ENSRNOG00000031974,ENSRNOG00000014288,ENSRNOG00000003357,ENSRNOG00000007539,ENSRNOG00000008749,ENSRNOG00000047035,ENSRNOG00000005386,ENSRNOG00000018373,ENSRNOG00000045829,ENSRNOG00000047174,ENSRNOG00000007637,ENSRNOG00000013679,ENSRNOG00000000596,ENSRNOG00000030515,ENSRNOG00000010947,ENSRNOG00000027839,ENSRNOG00000001284,ENSRNOG00000010076,ENSRNOG00000013535,ENSRNOG00000010649,ENSRNOG00000009605,…	Pcdh10|Fn1|Col3a1|Rsad2|Col5a1|Fadd|Kitlg|Tln2|Thbs1|PCDHA4|Acer2|Sema4d|Fyn|Nfasc|Mmp14|Ptk2b|Uncx|Pkp1|Cdh6|Ctnnd2|Tfe3|Tiam1|Adamts12|Pcdh12|Nlgn3|Col11a1|Vcan|LOC681994|Lpp|Nid1|Kdr|Pvrl1|Cdh1|Pcdh15|Dscaml1|Icam5|Tnr|Cx3cl1|Itga3|Fat3|Stxbp1|Pcdhga12|Mad2l2|Net1|Atp1b1|Thbs2|Col1a1|Nlgn1|Nrcam|Igsf9b|Nlgn2|Mcam|Csrp1|Apc|Dlc1|Egfl6|Pcdhga3|Angpt2|Mag|Arhgef7|Shc1|Fat4|Hapln2|Ppp1r12a|App|Nca…
GO:0022610	biological adhesion	biological_process	7.2573e-06	0.00075651	72	829	813	19062	ENSRNOG00000031974,ENSRNOG00000003357,ENSRNOG00000007539,ENSRNOG00000008749,ENSRNOG00000014288,ENSRNOG00000027839,ENSRNOG00000001284,ENSRNOG00000045829,ENSRNOG00000047174,ENSRNOG00000047035,ENSRNOG00000018373,ENSRNOG00000005386,ENSRNOG00000007637,ENSRNOG00000013679,ENSRNOG00000000596,ENSRNOG00000030515,ENSRNOG00000010947,ENSRNOG00000010649,ENSRNOG00000009605,ENSRNOG00000019265,ENSRNOG00000018865,…	Pcdh10|Col3a1|Rsad2|Col5a1|Fn1|Ptk2b|Uncx|Thbs1|PCDHA4|Fadd|Tln2|Kitlg|Acer2|Sema4d|Fyn|Nfasc|Mmp14|Ctnnd2|Tfe3|Pcdh12|Adamts12|Tiam1|Cdh6|Pkp1|Lpp|LOC681994|Nid1|Dscaml1|Pvrl1|Kdr|Cdh1|Pcdh15|Col11a1|Nlgn3|Vcan|Mad2l2|Col1a1|Nlgn1|Net1|Thbs2|Atp1b1|Tnr|Icam5|Pcdhga12|Cx3cl1|Itga3|Fat3|Stxbp1|Egfl6|Apc|Dlc1|Csrp1|Mag|Arhgef7|Pcdhga3|Angpt2|Igsf9b|Nrcam|Mcam|Nlgn2|Hapln2|Fat4|App|Ppp1r12a|Shc1|Tec…
GO:0031012	extracellular matrix	cellular_component	0.00013566	0.008051	35	829	354	19062	ENSRNOG00000016281,ENSRNOG00000028627,ENSRNOG00000008749,ENSRNOG00000003897,ENSRNOG00000003357,ENSRNOG00000010529,ENSRNOG00000001249,ENSRNOG00000014288,ENSRNOG00000017702,ENSRNOG00000013793,ENSRNOG00000012622,ENSRNOG00000001254,ENSRNOG00000030625,ENSRNOG00000002468,ENSRNOG00000011726,ENSRNOG00000020205,ENSRNOG00000004275,ENSRNOG00000010947,ENSRNOG00000003538,ENSRNOG00000045829,ENSRNOG00000009448,…	Col4a1|Hmcn1|Col5a1|Col1a1|Col3a1|Thbs2|Col6a1|Fn1|Gpld1|C1qtnf9|Mmp15|Col6a2|Tf|Tnr|Grin1|Agrn|Egfl6|Mmp14|Adamts4|Thbs1|Papln|Lox|Ltbp4|Adamts12|Hapln2|Tfip11|Eln|Olfml2a|Colec12|Adamts15|Nid1|Vcan|Wnt6|Col11a1|Ncan|
GO:0044420	extracellular matrix part	cellular_component	0.00017707	0.0099152	20	829	147	19062	ENSRNOG00000004275,ENSRNOG00000002461,ENSRNOG00000016366,ENSRNOG00000011726,ENSRNOG00000020205,ENSRNOG00000023148,ENSRNOG00000009448,ENSRNOG00000008749,ENSRNOG00000016281,ENSRNOG00000028627,ENSRNOG00000014426,ENSRNOG00000003357,ENSRNOG00000003897,ENSRNOG00000010529,ENSRNOG00000014288,ENSRNOG00000002468,ENSRNOG00000001254,ENSRNOG00000013793,ENSRNOG00000030625,ENSRNOG00000001469	Egfl6|Nid1|Colec12|Grin1|Agrn|Col11a1|Papln|Col5a1|Col4a1|Hmcn1|Lox|Col3a1|Col1a1|Thbs2|Fn1|Tnr|Col6a2|C1qtnf9|Tf|Eln|
GO:0044421	extracellular region part	cellular_component	4.2403e-05	0.0032649	181	829	3000	19062	ENSRNOG00000001223,ENSRNOG00000017060,ENSRNOG00000030763,ENSRNOG00000018019,ENSRNOG00000014610,ENSRNOG00000003649,ENSRNOG00000005257,ENSRNOG00000016810,ENSRNOG00000048036,ENSRNOG00000005290,ENSRNOG00000000805,ENSRNOG00000028335,ENSRNOG00000002376,ENSRNOG00000001469,ENSRNOG00000000456,ENSRNOG00000016696,ENSRNOG00000018569,ENSRNOG00000008937,ENSRNOG00000012686,ENSRNOG00000016182,ENSRNOG00000018086,…	Pttg1ip|Ryr2|Dpp4|Hspa12a|Anpep|Qsox1|Prkaca|Stmn1|Ncan|Ywhae|Gja1|Fat4|Clasp1|Eln|Psmb8|Angpt2|Ahcyl1|Csrp1|Pomc|Tgfa|Slc22a8|Adamts4|Slc13a3|Sept11|Papln|Nppc|Qdpr|Banf1|Gh1|Tax1bp3|Itga3|C1qtnf9|Col6a2|Rpl37a|Fam129a|Itih3|Rspo2|Sh3gl2|Rab7a|Ctss|Dscaml1|LOC681994|Plec|Nid1|Vamp8|Ndrg2|Acot7|Slc22a6|Ddc|Slc9a1|Cacna2d1|Cpz|Klk6|Adamts12|Ltbp4|Sez6|Rims2|Mst4|Gpr64|Ganab|Cryab|Cdh6|Agrn|Actr2|C…
GO:0051239	regulation of multicellular organismal process	biological_process	1.3986e-14	1.6655e-11	187	829	2243	19062	ENSRNOG00000005257,ENSRNOG00000005609,ENSRNOG00000014234,ENSRNOG00000016998,ENSRNOG00000000368,ENSRNOG00000017060,ENSRNOG00000000437,ENSRNOG00000014610,ENSRNOG00000007270,ENSRNOG00000002823,ENSRNOG00000013351,ENSRNOG00000029134,ENSRNOG00000000805,ENSRNOG00000001256,ENSRNOG00000004033,ENSRNOG00000001189,ENSRNOG00000000483,ENSRNOG00000028335,ENSRNOG00000015430,ENSRNOG00000025053,ENSRNOG00000004067,…	Prkaca|Neurod1|Hif1an|Atxn1|Grik2|Ryr2|Agpat1|Anpep|Il12rb2|Mapk9|Stxbp5|Lphn1|Gja1|Atxn2|Sema6a|Sik1|Syngap1|Fat4|Nlgn2|Lrp1|Nrcam|Hspa1b|Angpt2|Mbp|Grin1|Stmn2|Pomc|Scn5a|Lingo1|Gh1|Cdkn1b|Itga3|Fat3|Cx3cl1|Sgk1|Vamp2|Nisch|Dmpk|Nppc|Mad2l2|Fgfr1|Nfib|Peli1|Arntl|Jag1|Slc9a1|Prox1|Ngfr|Rspo2|Tph1|Nsmf|Notch3|Ndrg2|Ntn4|Tiam1|Adamts12|Klk6|Sez6|Ctnnd2|Tfe3|Fxn|Isg15|Nol3|Fyn|Kitlg|Ddah1|Pbld1|Fa…
